# Supplementary material for: Network topology of NaV1.7 mutations in sodium channel-related painful disorders
Source: BMC Syst Biol. 2017 Feb 24;11:28. doi: 10.1186/s12918-016-0382-0 (PMC5324268; doi:10.1186/s12918-016-0382-0)
Supplement: Additional file 3: — NaV1.7 pdf File. (PDB 1288 kb) [file 12918_2016_382_MOESM3_ESM.pdb]

REMARK YASARA *************************************************************
REMARK YASARA *                                                           *
REMARK YASARA *                     Y  A  S  A  R  A                      *
REMARK YASARA *                                                           *
REMARK YASARA *   Yet Another Scientific Artificial Reality Application   *
REMARK YASARA *                                                           *
REMARK YASARA *            MOLECULE STRUCTURE FILE, PDB FORMAT            *
REMARK YASARA *                                                           *
REMARK YASARA * Just use YASARA every day to make your questions go away! *
REMARK YASARA *                                                           *
REMARK YASARA *                      www.YASARA.org                       *
REMARK YASARA *                                                           *
REMARK YASARA *************************************************************
REMARK YASARA
REMARK YASARA Written on:        Wed Oct 26 19:23:42 2016
REMARK YASARA Number of models: 1
REMARK YASARA Number of atoms:   16405
REMARK YASARA Please address questions or suggestions to: Eliza@yasara.org
REMARK YASARA
SEQRES   1 A 1007  LYS ILE LEU VAL HIS SER LEU PHE SER MET LEU ILE MET 
SEQRES   2 A 1007  CYS THR ILE LEU THR ASN CYS ILE PHE MET THR MET ASN 
SEQRES   3 A 1007  ASN PRO PRO ASP TRP THR LYS ASN VAL GLU TYR THR PHE 
SEQRES   4 A 1007  THR GLY ILE TYR THR PHE GLU SER LEU VAL LYS ILE LEU 
SEQRES   5 A 1007  ALA ARG GLY PHE CYS VAL GLY GLU PHE THR PHE LEU ARG 
SEQRES   6 A 1007  ASP PRO TRP ASN TRP LEU ASP PHE VAL VAL ILE VAL PHE 
SEQRES   7 A 1007  ALA TYR LEU THR GLU PHE VAL ASN LEU GLY ASN VAL SER 
SEQRES   8 A 1007  ALA LEU ARG THR PHE ARG VAL LEU ARG ALA LEU LYS THR 
SEQRES   9 A 1007  ILE SER VAL ILE PRO GLY LEU LYS THR ILE VAL GLY ALA 
SEQRES  10 A 1007  LEU ILE GLN SER VAL LYS LYS LEU SER ASP VAL MET ILE 
SEQRES  11 A 1007  LEU THR VAL PHE CYS LEU SER VAL PHE ALA LEU ILE GLY 
SEQRES  12 A 1007  LEU GLN LEU PHE MET TYR THR SER PHE ASP THR PHE SER 
SEQRES  13 A 1007  TRP ALA PHE LEU ALA LEU PHE ARG LEU MET THR GLN ASP 
SEQRES  14 A 1007  TYR TRP GLU ASN LEU TYR GLN GLN THR LEU ARG ALA ALA 
SEQRES  15 A 1007  GLY LYS THR TYR MET ILE PHE PHE VAL VAL VAL ILE PHE 
SEQRES  16 A 1007  LEU GLY SER PHE TYR LEU ILE ASN LEU ILE LEU ALA VAL 
SEQRES  17 A 1007  VAL ALA MET ALA TYR GLU GLU GLN ASN GLN ALA ASN ILE 
SEQRES  18 A 1007  GLU GLU TYR PHE ILE VAL MET ASP PRO PHE VAL ASP LEU 
SEQRES  19 A 1007  ALA ILE THR ILE CYS ILE VAL LEU ASN THR LEU PHE MET 
SEQRES  20 A 1007  ALA MET GLU HIS HIS PRO MET THR GLU GLU PHE LYS ASN 
SEQRES  21 A 1007  VAL LEU ALA ILE GLY ASN LEU VAL PHE THR GLY ILE PHE 
SEQRES  22 A 1007  ALA ALA GLU MET VAL LEU LYS LEU ILE ALA MET ASP PRO 
SEQRES  23 A 1007  TYR GLU TYR PHE GLN VAL GLY TRP ASN ILE PHE ASP SER 
SEQRES  24 A 1007  LEU ILE VAL THR LEU SER LEU VAL GLU LEU PHE LEU ALA 
SEQRES  25 A 1007  ASP VAL GLU GLY LEU SER VAL LEU ARG SER PHE ARG LEU 
SEQRES  26 A 1007  LEU ARG VAL PHE LYS LEU ALA LYS SER TRP PRO THR LEU 
SEQRES  27 A 1007  ASN MET LEU ILE LYS ILE ILE GLY ASN SER VAL GLY ALA 
SEQRES  28 A 1007  LEU GLY ASN LEU THR LEU VAL LEU ALA ILE ILE VAL PHE 
SEQRES  29 A 1007  ILE PHE ALA VAL VAL GLY MET GLN LEU PHE GLY LYS SER 
SEQRES  30 A 1007  TYR LYS GLU CYS VAL CYS LYS ILE ASN ASP ASP CYS THR 
SEQRES  31 A 1007  LEU PRO ARG TRP HIS MET ASN ASP PHE PHE HIS SER PHE 
SEQRES  32 A 1007  LEU ILE VAL PHE ARG VAL LEU CYS GLY GLU TRP ILE GLU 
SEQRES  33 A 1007  THR MET TRP ASP CYS MET GLU VAL ALA GLY GLN ALA MET 
SEQRES  34 A 1007  CYS LEU ILE VAL TYR MET MET VAL MET VAL ILE GLY ASN 
SEQRES  35 A 1007  LEU VAL VAL LEU ASN LEU PHE LEU ALA LEU LEU LEU SER 
SEQRES  36 A 1007  SER PHE SER SER ASP ASN LEU THR LYS ILE VAL GLU HIS 
SEQRES  37 A 1007  SER TRP PHE GLU SER PHE ILE VAL LEU MET ILE LEU LEU 
SEQRES  38 A 1007  SER SER GLY ALA LEU ALA PHE GLU ASP ILE TYR ILE GLU 
SEQRES  39 A 1007  ARG LYS LYS THR ILE LYS ILE ILE LEU GLU TYR ALA ASP 
SEQRES  40 A 1007  LYS ILE PHE THR TYR ILE PHE ILE LEU GLU MET LEU LEU 
SEQRES  41 A 1007  LYS TRP ILE ALA TYR GLY TYR LYS THR TYR PHE THR ASN 
SEQRES  42 A 1007  ALA TRP CYS TRP LEU ASP PHE LEU ILE VAL ASP VAL SER 
SEQRES  43 A 1007  LEU VAL THR LEU VAL ALA ASN THR LEU GLY TYR SER ASP 
SEQRES  44 A 1007  LEU GLY PRO ILE LYS SER LEU ARG THR LEU ARG ALA LEU 
SEQRES  45 A 1007  ARG PRO LEU ARG ALA LEU SER ARG PHE GLU GLY MET ARG 
SEQRES  46 A 1007  VAL VAL VAL ASN ALA LEU ILE GLY ALA ILE PRO SER ILE 
SEQRES  47 A 1007  MET ASN VAL LEU LEU VAL CYS LEU ILE PHE TRP LEU ILE 
SEQRES  48 A 1007  PHE SER ILE MET GLY VAL ASN LEU PHE ALA GLY LYS PHE 
SEQRES  49 A 1007  TYR GLU CYS ILE ASN THR THR ASP GLY SER ARG PHE PRO 
SEQRES  50 A 1007  ALA SER GLN VAL PRO ASN ARG SER GLU CYS PHE ALA LEU 
SEQRES  51 A 1007  MET ASN VAL SER GLN ASN VAL ARG TRP LYS ASN LEU LYS 
SEQRES  52 A 1007  VAL ASN PHE ASP ASN VAL GLY LEU GLY TYR LEU SER LEU 
SEQRES  53 A 1007  LEU GLN VAL ALA THR PHE LYS GLY TRP THR ILE ILE MET 
SEQRES  54 A 1007  TYR ALA ALA VAL ASP SER VAL ASN VAL ASP LYS GLN PRO 
SEQRES  55 A 1007  LYS TYR GLU TYR SER LEU TYR MET TYR ILE TYR PHE VAL 
SEQRES  56 A 1007  VAL PHE ILE ILE PHE GLY SER PHE PHE THR LEU ASN LEU 
SEQRES  57 A 1007  PHE ILE GLY VAL ILE ILE ASP ASN PHE ASN GLN GLN LYS 
SEQRES  58 A 1007  LYS LYS LEU GLY ASP LEU VAL THR ASN GLN ALA PHE ASP 
SEQRES  59 A 1007  ILE SER ILE MET VAL LEU ILE CYS LEU ASN MET VAL THR 
SEQRES  60 A 1007  MET MET VAL GLU LYS GLU GLY GLN SER GLN HIS MET THR 
SEQRES  61 A 1007  GLU VAL LEU TYR TRP ILE ASN VAL VAL PHE ILE ILE LEU 
SEQRES  62 A 1007  PHE THR GLY GLU CYS VAL LEU LYS LEU ILE SER LEU ARG 
SEQRES  63 A 1007  HIS TYR TYR PHE THR VAL GLY TRP ASN ILE PHE ASP PHE 
SEQRES  64 A 1007  VAL VAL VAL ILE ILE SER ILE VAL GLY MET PHE LEU ALA 
SEQRES  65 A 1007  ASP LEU ILE GLU THR TYR PHE VAL SER PRO THR LEU PHE 
SEQRES  66 A 1007  ARG VAL ILE ARG LEU ALA ARG ILE GLY ARG ILE LEU ARG 
SEQRES  67 A 1007  LEU VAL LYS GLY ALA LYS GLY ILE ARG THR LEU LEU PHE 
SEQRES  68 A 1007  ALA LEU MET MET SER LEU PRO ALA LEU PHE ASN ILE GLY 
SEQRES  69 A 1007  LEU LEU LEU PHE LEU VAL MET PHE ILE TYR ALA ILE PHE 
SEQRES  70 A 1007  GLY MET SER ASN PHE ALA TYR VAL LYS LYS GLU ASP GLY 
SEQRES  71 A 1007  ILE ASN ASP MET PHE ASN PHE GLU THR PHE GLY ASN SER 
SEQRES  72 A 1007  MET ILE CYS LEU PHE GLN ILE THR THR SER ALA GLY TRP 
SEQRES  73 A 1007  ASP GLY LEU LEU ALA PRO ILE LEU ASN SER LYS PRO PRO 
SEQRES  74 A 1007  ASP CYS ASP PRO LYS LYS VAL HIS PRO GLY SER SER VAL 
SEQRES  75 A 1007  GLU GLY ASP CYS GLY ASN PRO SER VAL GLY ILE PHE TYR 
SEQRES  76 A 1007  PHE VAL SER TYR ILE ILE ILE SER PHE LEU VAL VAL VAL 
SEQRES  77 A 1007  ASN MET TYR ILE ALA VAL ILE LEU GLU ASN PHE SER VAL 
SEQRES  78 A 1007  ALA THR GLU GLU SER THR 
ATOM      1  N   LYS A 121     133.381 124.682 118.935  1.00  0.00           N
ATOM      2  CA  LYS A 121     131.924 124.727 118.844  1.00  0.00           C
ATOM      3  HA  LYS A 121     131.554 123.740 119.099  1.00  0.00           H
ATOM      4  CB  LYS A 121     131.393 125.727 119.893  1.00  0.00           C
ATOM      5 1HB  LYS A 121     131.843 125.482 120.855  1.00  0.00           H
ATOM      6 2HB  LYS A 121     131.699 126.734 119.612  1.00  0.00           H
ATOM      7  CG  LYS A 121     129.867 125.704 120.056  1.00  0.00           C
ATOM      8 1HG  LYS A 121     129.417 126.222 119.212  1.00  0.00           H
ATOM      9 2HG  LYS A 121     129.532 124.669 120.072  1.00  0.00           H
ATOM     10  CD  LYS A 121     129.382 126.385 121.339  1.00  0.00           C
ATOM     11 1HD  LYS A 121     129.699 125.799 122.201  1.00  0.00           H
ATOM     12 2HD  LYS A 121     129.830 127.377 121.408  1.00  0.00           H
ATOM     13  CE  LYS A 121     127.855 126.534 121.355  1.00  0.00           C
ATOM     14 1HE  LYS A 121     127.565 127.028 122.285  1.00  0.00           H
ATOM     15 2HE  LYS A 121     127.557 127.171 120.518  1.00  0.00           H
ATOM     16  NZ  LYS A 121     127.158 125.235 121.258  1.00  0.00           N
ATOM     17 1HZ  LYS A 121     126.159 125.381 121.255  1.00  0.00           H
ATOM     18 2HZ  LYS A 121     127.403 124.777 120.376  1.00  0.00           H
ATOM     19 3HZ  LYS A 121     127.415 124.634 122.031  1.00  0.00           H
ATOM     20  C   LYS A 121     131.414 124.991 117.425  1.00  0.00           C
ATOM     21  O   LYS A 121     130.209 125.024 117.212  1.00  0.00           O
ATOM     22  N   ILE A 122     132.306 125.122 116.442  1.00  0.00           N
ATOM     23  H   ILE A 122     133.274 125.001 116.701  1.00  0.00           H
ATOM     24  CA  ILE A 122     131.991 125.578 115.080  1.00  0.00           C
ATOM     25  HA  ILE A 122     131.554 126.564 115.210  1.00  0.00           H
ATOM     26  CB  ILE A 122     133.267 125.756 114.225  1.00  0.00           C
ATOM     27  HB  ILE A 122     132.980 125.775 113.175  1.00  0.00           H
ATOM     28  CG2 ILE A 122     133.893 127.115 114.575  1.00  0.00           C
ATOM     29 1HG2 ILE A 122     134.787 127.290 113.982  1.00  0.00           H
ATOM     30 2HG2 ILE A 122     133.191 127.916 114.350  1.00  0.00           H
ATOM     31 3HG2 ILE A 122     134.158 127.147 115.631  1.00  0.00           H
ATOM     32  CG1 ILE A 122     134.289 124.617 114.393  1.00  0.00           C
ATOM     33 1HG1 ILE A 122     134.626 124.581 115.427  1.00  0.00           H
ATOM     34 2HG1 ILE A 122     133.795 123.679 114.150  1.00  0.00           H
ATOM     35  CD1 ILE A 122     135.531 124.749 113.505  1.00  0.00           C
ATOM     36 1HD1 ILE A 122     136.185 123.897 113.677  1.00  0.00           H
ATOM     37 2HD1 ILE A 122     135.245 124.785 112.457  1.00  0.00           H
ATOM     38 3HD1 ILE A 122     136.079 125.655 113.741  1.00  0.00           H
ATOM     39  C   ILE A 122     130.889 124.791 114.357  1.00  0.00           C
ATOM     40  O   ILE A 122     129.913 125.409 113.948  1.00  0.00           O
ATOM     41  N   LEU A 123     130.969 123.456 114.271  1.00  0.00           N
ATOM     42  H   LEU A 123     131.827 123.003 114.541  1.00  0.00           H
ATOM     43  CA  LEU A 123     129.854 122.624 113.791  1.00  0.00           C
ATOM     44  HA  LEU A 123     129.604 122.935 112.781  1.00  0.00           H
ATOM     45  CB  LEU A 123     130.303 121.146 113.780  1.00  0.00           C
ATOM     46 1HB  LEU A 123     131.037 121.006 112.989  1.00  0.00           H
ATOM     47 2HB  LEU A 123     130.787 120.933 114.732  1.00  0.00           H
ATOM     48  CG  LEU A 123     129.176 120.108 113.594  1.00  0.00           C
ATOM     49  HG  LEU A 123     128.377 120.305 114.303  1.00  0.00           H
ATOM     50  CD1 LEU A 123     128.581 120.160 112.194  1.00  0.00           C
ATOM     51 1HD1 LEU A 123     127.788 119.420 112.110  1.00  0.00           H
ATOM     52 2HD1 LEU A 123     128.160 121.149 112.026  1.00  0.00           H
ATOM     53 3HD1 LEU A 123     129.356 119.964 111.457  1.00  0.00           H
ATOM     54  CD2 LEU A 123     129.681 118.702 113.895  1.00  0.00           C
ATOM     55 1HD2 LEU A 123     128.875 117.983 113.763  1.00  0.00           H
ATOM     56 2HD2 LEU A 123     130.507 118.447 113.240  1.00  0.00           H
ATOM     57 3HD2 LEU A 123     130.031 118.651 114.925  1.00  0.00           H
ATOM     58  C   LEU A 123     128.600 122.783 114.668  1.00  0.00           C
ATOM     59  O   LEU A 123     127.472 122.889 114.189  1.00  0.00           O
ATOM     60  N   VAL A 124     128.819 122.722 115.980  1.00  0.00           N
ATOM     61  H   VAL A 124     129.778 122.820 116.276  1.00  0.00           H
ATOM     62  CA  VAL A 124     127.818 122.498 117.027  1.00  0.00           C
ATOM     63  HA  VAL A 124     127.003 121.937 116.578  1.00  0.00           H
ATOM     64  CB  VAL A 124     128.404 121.642 118.164  1.00  0.00           C
ATOM     65  HB  VAL A 124     129.051 122.277 118.766  1.00  0.00           H
ATOM     66  CG1 VAL A 124     127.310 121.034 119.049  1.00  0.00           C
ATOM     67 1HG1 VAL A 124     127.763 120.439 119.842  1.00  0.00           H
ATOM     68 2HG1 VAL A 124     126.712 121.818 119.503  1.00  0.00           H
ATOM     69 3HG1 VAL A 124     126.663 120.391 118.452  1.00  0.00           H
ATOM     70  CG2 VAL A 124     129.227 120.453 117.650  1.00  0.00           C
ATOM     71 1HG2 VAL A 124     129.621 119.883 118.491  1.00  0.00           H
ATOM     72 2HG2 VAL A 124     128.602 119.802 117.039  1.00  0.00           H
ATOM     73 3HG2 VAL A 124     130.070 120.802 117.059  1.00  0.00           H
ATOM     74  C   VAL A 124     127.249 123.835 117.510  1.00  0.00           C
ATOM     75  O   VAL A 124     127.155 124.130 118.712  1.00  0.00           O
ATOM     76  N   HIS A 125     126.875 124.668 116.545  1.00  0.00           N
ATOM     77  H   HIS A 125     126.957 124.332 115.588  1.00  0.00           H
ATOM     78  CA  HIS A 125     126.375 126.019 116.735  1.00  0.00           C
ATOM     79  HA  HIS A 125     126.090 126.146 117.777  1.00  0.00           H
ATOM     80  CB  HIS A 125     127.482 127.027 116.414  1.00  0.00           C
ATOM     81 1HB  HIS A 125     128.327 126.854 117.075  1.00  0.00           H
ATOM     82 2HB  HIS A 125     127.812 126.879 115.387  1.00  0.00           H
ATOM     83  CG  HIS A 125     127.050 128.455 116.577  1.00  0.00           C
ATOM     84  ND1 HIS A 125     126.256 128.938 117.624  1.00  0.00           N
ATOM     85  CE1 HIS A 125     126.064 130.235 117.346  1.00  0.00           C
ATOM     86  HE1 HIS A 125     125.483 130.910 117.957  1.00  0.00           H
ATOM     87  NE2 HIS A 125     126.682 130.584 116.205  1.00  0.00           N
ATOM     88  HE2 HIS A 125     126.691 131.512 115.797  1.00  0.00           H
ATOM     89  CD2 HIS A 125     127.309 129.469 115.709  1.00  0.00           C
ATOM     90  HD2 HIS A 125     127.899 129.402 114.802  1.00  0.00           H
ATOM     91  C   HIS A 125     125.144 126.258 115.867  1.00  0.00           C
ATOM     92  O   HIS A 125     125.054 125.771 114.736  1.00  0.00           O
ATOM     93  N   SER A 126     124.192 127.017 116.400  1.00  0.00           N
ATOM     94  H   SER A 126     124.378 127.481 117.281  1.00  0.00           H
ATOM     95  CA  SER A 126     122.887 127.253 115.784  1.00  0.00           C
ATOM     96  HA  SER A 126     122.393 126.286 115.717  1.00  0.00           H
ATOM     97  CB  SER A 126     122.059 128.196 116.668  1.00  0.00           C
ATOM     98 1HB  SER A 126     121.184 128.541 116.118  1.00  0.00           H
ATOM     99 2HB  SER A 126     121.715 127.651 117.545  1.00  0.00           H
ATOM    100  OG  SER A 126     122.824 129.312 117.100  1.00  0.00           O
ATOM    101  HG  SER A 126     122.257 129.870 117.643  1.00  0.00           H
ATOM    102  C   SER A 126     122.970 127.802 114.363  1.00  0.00           C
ATOM    103  O   SER A 126     122.310 127.285 113.464  1.00  0.00           O
ATOM    104  N   LEU A 127     123.820 128.807 114.148  1.00  0.00           N
ATOM    105  H   LEU A 127     124.322 129.177 114.943  1.00  0.00           H
ATOM    106  CA  LEU A 127     124.004 129.422 112.839  1.00  0.00           C
ATOM    107  HA  LEU A 127     123.015 129.623 112.432  1.00  0.00           H
ATOM    108  CB  LEU A 127     124.759 130.743 113.032  1.00  0.00           C
ATOM    109 1HB  LEU A 127     124.239 131.333 113.785  1.00  0.00           H
ATOM    110 2HB  LEU A 127     125.756 130.509 113.400  1.00  0.00           H
ATOM    111  CG  LEU A 127     124.913 131.604 111.771  1.00  0.00           C
ATOM    112  HG  LEU A 127     125.398 131.021 110.993  1.00  0.00           H
ATOM    113  CD1 LEU A 127     123.579 132.116 111.245  1.00  0.00           C
ATOM    114 1HD1 LEU A 127     123.750 132.712 110.349  1.00  0.00           H
ATOM    115 2HD1 LEU A 127     122.948 131.270 110.981  1.00  0.00           H
ATOM    116 3HD1 LEU A 127     123.085 132.724 112.000  1.00  0.00           H
ATOM    117  CD2 LEU A 127     125.785 132.814 112.103  1.00  0.00           C
ATOM    118 1HD2 LEU A 127     125.907 133.432 111.213  1.00  0.00           H
ATOM    119 2HD2 LEU A 127     125.317 133.410 112.886  1.00  0.00           H
ATOM    120 3HD2 LEU A 127     126.768 132.483 112.435  1.00  0.00           H
ATOM    121  C   LEU A 127     124.718 128.504 111.841  1.00  0.00           C
ATOM    122  O   LEU A 127     124.430 128.571 110.651  1.00  0.00           O
ATOM    123  N   PHE A 128     125.623 127.637 112.310  1.00  0.00           N
ATOM    124  H   PHE A 128     125.825 127.624 113.298  1.00  0.00           H
ATOM    125  CA  PHE A 128     126.279 126.662 111.436  1.00  0.00           C
ATOM    126  HA  PHE A 128     126.631 127.201 110.560  1.00  0.00           H
ATOM    127  CB  PHE A 128     127.495 126.044 112.132  1.00  0.00           C
ATOM    128 1HB  PHE A 128     128.085 126.847 112.570  1.00  0.00           H
ATOM    129 2HB  PHE A 128     127.158 125.402 112.943  1.00  0.00           H
ATOM    130  CG  PHE A 128     128.400 125.233 111.227  1.00  0.00           C
ATOM    131  CD1 PHE A 128     129.615 125.772 110.762  1.00  0.00           C
ATOM    132  HD1 PHE A 128     129.897 126.774 111.040  1.00  0.00           H
ATOM    133  CE1 PHE A 128     130.468 125.009 109.951  1.00  0.00           C
ATOM    134  HE1 PHE A 128     131.401 125.422 109.599  1.00  0.00           H
ATOM    135  CZ  PHE A 128     130.111 123.702 109.589  1.00  0.00           C
ATOM    136  HZ  PHE A 128     130.764 123.118 108.962  1.00  0.00           H
ATOM    137  CE2 PHE A 128     128.901 123.161 110.046  1.00  0.00           C
ATOM    138  HE2 PHE A 128     128.625 122.158 109.764  1.00  0.00           H
ATOM    139  CD2 PHE A 128     128.056 123.916 110.869  1.00  0.00           C
ATOM    140  HD2 PHE A 128     127.140 123.482 111.237  1.00  0.00           H
ATOM    141  C   PHE A 128     125.301 125.581 110.964  1.00  0.00           C
ATOM    142  O   PHE A 128     125.186 125.329 109.766  1.00  0.00           O
ATOM    143  N   SER A 129     124.539 124.991 111.892  1.00  0.00           N
ATOM    144  H   SER A 129     124.696 125.231 112.867  1.00  0.00           H
ATOM    145  CA  SER A 129     123.511 123.993 111.565  1.00  0.00           C
ATOM    146  HA  SER A 129     124.003 123.186 111.029  1.00  0.00           H
ATOM    147  CB  SER A 129     122.898 123.442 112.856  1.00  0.00           C
ATOM    148 1HB  SER A 129     123.690 123.257 113.580  1.00  0.00           H
ATOM    149 2HB  SER A 129     122.209 124.172 113.276  1.00  0.00           H
ATOM    150  OG  SER A 129     122.217 122.230 112.628  1.00  0.00           O
ATOM    151  HG  SER A 129     121.841 121.931 113.461  1.00  0.00           H
ATOM    152  C   SER A 129     122.421 124.559 110.649  1.00  0.00           C
ATOM    153  O   SER A 129     121.985 123.907 109.698  1.00  0.00           O
ATOM    154  N   MET A 130     122.057 125.826 110.876  1.00  0.00           N
ATOM    155  H   MET A 130     122.420 126.287 111.704  1.00  0.00           H
ATOM    156  CA  MET A 130     121.153 126.587 110.022  1.00  0.00           C
ATOM    157  HA  MET A 130     120.242 126.005 109.908  1.00  0.00           H
ATOM    158  CB  MET A 130     120.824 127.915 110.717  1.00  0.00           C
ATOM    159 1HB  MET A 130     120.412 127.706 111.701  1.00  0.00           H
ATOM    160 2HB  MET A 130     121.732 128.503 110.821  1.00  0.00           H
ATOM    161  CG  MET A 130     119.807 128.760 109.968  1.00  0.00           C
ATOM    162 1HG  MET A 130     120.216 128.986 108.986  1.00  0.00           H
ATOM    163 2HG  MET A 130     118.904 128.164 109.843  1.00  0.00           H
ATOM    164  SD  MET A 130     119.402 130.314 110.819  1.00  0.00           S
ATOM    165  CE  MET A 130     118.183 130.990 109.657  1.00  0.00           C
ATOM    166 1HE  MET A 130     117.819 131.952 110.020  1.00  0.00           H
ATOM    167 2HE  MET A 130     118.641 131.130 108.678  1.00  0.00           H
ATOM    168 3HE  MET A 130     117.341 130.305 109.563  1.00  0.00           H
ATOM    169  C   MET A 130     121.719 126.825 108.621  1.00  0.00           C
ATOM    170  O   MET A 130     120.970 126.748 107.653  1.00  0.00           O
ATOM    171  N   LEU A 131     123.019 127.093 108.491  1.00  0.00           N
ATOM    172  H   LEU A 131     123.577 127.199 109.331  1.00  0.00           H
ATOM    173  CA  LEU A 131     123.685 127.280 107.206  1.00  0.00           C
ATOM    174  HA  LEU A 131     123.091 127.983 106.632  1.00  0.00           H
ATOM    175  CB  LEU A 131     125.075 127.884 107.458  1.00  0.00           C
ATOM    176 1HB  LEU A 131     124.954 128.776 108.069  1.00  0.00           H
ATOM    177 2HB  LEU A 131     125.672 127.163 108.010  1.00  0.00           H
ATOM    178  CG  LEU A 131     125.862 128.277 106.203  1.00  0.00           C
ATOM    179  HG  LEU A 131     126.025 127.393 105.590  1.00  0.00           H
ATOM    180  CD1 LEU A 131     125.140 129.332 105.372  1.00  0.00           C
ATOM    181 1HD1 LEU A 131     125.741 129.568 104.494  1.00  0.00           H
ATOM    182 2HD1 LEU A 131     124.185 128.937 105.036  1.00  0.00           H
ATOM    183 3HD1 LEU A 131     124.988 130.234 105.963  1.00  0.00           H
ATOM    184  CD2 LEU A 131     127.209 128.863 106.625  1.00  0.00           C
ATOM    185 1HD2 LEU A 131     127.786 129.139 105.743  1.00  0.00           H
ATOM    186 2HD2 LEU A 131     127.055 129.747 107.244  1.00  0.00           H
ATOM    187 3HD2 LEU A 131     127.770 128.121 107.192  1.00  0.00           H
ATOM    188  C   LEU A 131     123.746 125.983 106.398  1.00  0.00           C
ATOM    189  O   LEU A 131     123.485 126.012 105.196  1.00  0.00           O
ATOM    190  N   ILE A 132     123.994 124.845 107.055  1.00  0.00           N
ATOM    191  H   ILE A 132     124.246 124.897 108.039  1.00  0.00           H
ATOM    192  CA  ILE A 132     123.912 123.539 106.398  1.00  0.00           C
ATOM    193  HA  ILE A 132     124.541 123.586 105.516  1.00  0.00           H
ATOM    194  CB  ILE A 132     124.458 122.420 107.306  1.00  0.00           C
ATOM    195  HB  ILE A 132     123.850 122.402 108.209  1.00  0.00           H
ATOM    196  CG2 ILE A 132     124.342 121.051 106.622  1.00  0.00           C
ATOM    197 1HG2 ILE A 132     124.726 120.278 107.286  1.00  0.00           H
ATOM    198 2HG2 ILE A 132     123.301 120.831 106.404  1.00  0.00           H
ATOM    199 3HG2 ILE A 132     124.917 121.052 105.697  1.00  0.00           H
ATOM    200  CG1 ILE A 132     125.921 122.629 107.746  1.00  0.00           C
ATOM    201 1HG1 ILE A 132     125.939 123.375 108.531  1.00  0.00           H
ATOM    202 2HG1 ILE A 132     126.297 121.700 108.173  1.00  0.00           H
ATOM    203  CD1 ILE A 132     126.897 123.077 106.658  1.00  0.00           C
ATOM    204 1HD1 ILE A 132     127.888 123.194 107.095  1.00  0.00           H
ATOM    205 2HD1 ILE A 132     126.934 122.331 105.867  1.00  0.00           H
ATOM    206 3HD1 ILE A 132     126.583 124.034 106.247  1.00  0.00           H
ATOM    207  C   ILE A 132     122.485 123.250 105.914  1.00  0.00           C
ATOM    208  O   ILE A 132     122.288 122.911 104.745  1.00  0.00           O
ATOM    209  N   MET A 133     121.480 123.429 106.775  1.00  0.00           N
ATOM    210  H   MET A 133     121.704 123.708 107.729  1.00  0.00           H
ATOM    211  CA  MET A 133     120.075 123.216 106.422  1.00  0.00           C
ATOM    212  HA  MET A 133     119.963 122.184 106.097  1.00  0.00           H
ATOM    213  CB  MET A 133     119.233 123.455 107.682  1.00  0.00           C
ATOM    214 1HB  MET A 133     119.547 122.758 108.455  1.00  0.00           H
ATOM    215 2HB  MET A 133     119.394 124.472 108.035  1.00  0.00           H
ATOM    216  CG  MET A 133     117.742 123.268 107.464  1.00  0.00           C
ATOM    217 1HG  MET A 133     117.413 124.030 106.759  1.00  0.00           H
ATOM    218 2HG  MET A 133     117.588 122.288 107.019  1.00  0.00           H
ATOM    219  SD  MET A 133     116.770 123.405 108.994  1.00  0.00           S
ATOM    220  CE  MET A 133     115.117 123.660 108.293  1.00  0.00           C
ATOM    221 1HE  MET A 133     114.388 123.767 109.096  1.00  0.00           H
ATOM    222 2HE  MET A 133     115.110 124.565 107.686  1.00  0.00           H
ATOM    223 3HE  MET A 133     114.841 122.811 107.670  1.00  0.00           H
ATOM    224  C   MET A 133     119.616 124.103 105.257  1.00  0.00           C
ATOM    225  O   MET A 133     118.894 123.657 104.365  1.00  0.00           O
ATOM    226  N   CYS A 134     120.072 125.351 105.250  1.00  0.00           N
ATOM    227  H   CYS A 134     120.645 125.646 106.035  1.00  0.00           H
ATOM    228  CA  CYS A 134     119.760 126.348 104.247  1.00  0.00           C
ATOM    229  HA  CYS A 134     118.683 126.386 104.103  1.00  0.00           H
ATOM    230  CB  CYS A 134     120.236 127.694 104.780  1.00  0.00           C
ATOM    231 1HB  CYS A 134     119.770 127.864 105.753  1.00  0.00           H
ATOM    232 2HB  CYS A 134     121.319 127.655 104.911  1.00  0.00           H
ATOM    233  SG  CYS A 134     119.735 128.966 103.577  1.00  0.00           S
ATOM    234  HG  CYS A 134     120.213 130.066 104.152  1.00  0.00           H
ATOM    235  C   CYS A 134     120.390 126.022 102.895  1.00  0.00           C
ATOM    236  O   CYS A 134     119.677 126.020 101.893  1.00  0.00           O
ATOM    237  N   THR A 135     121.690 125.703 102.852  1.00  0.00           N
ATOM    238  H   THR A 135     122.232 125.716 103.713  1.00  0.00           H
ATOM    239  CA  THR A 135     122.347 125.354 101.589  1.00  0.00           C
ATOM    240  HA  THR A 135     122.118 126.156 100.900  1.00  0.00           H
ATOM    241  CB  THR A 135     123.876 125.338 101.693  1.00  0.00           C
ATOM    242  HB  THR A 135     124.176 126.244 102.216  1.00  0.00           H
ATOM    243  CG2 THR A 135     124.479 124.155 102.434  1.00  0.00           C
ATOM    244 1HG2 THR A 135     125.561 124.259 102.464  1.00  0.00           H
ATOM    245 2HG2 THR A 135     124.104 124.139 103.451  1.00  0.00           H
ATOM    246 3HG2 THR A 135     124.223 123.226 101.934  1.00  0.00           H
ATOM    247  OG1 THR A 135     124.430 125.361 100.400  1.00  0.00           O
ATOM    248  HG1 THR A 135     125.386 125.344 100.487  1.00  0.00           H
ATOM    249  C   THR A 135     121.767 124.071 100.995  1.00  0.00           C
ATOM    250  O   THR A 135     121.469 124.019  99.802  1.00  0.00           O
ATOM    251  N   ILE A 136     121.486 123.069 101.839  1.00  0.00           N
ATOM    252  H   ILE A 136     121.785 123.162 102.807  1.00  0.00           H
ATOM    253  CA  ILE A 136     120.775 121.848 101.444  1.00  0.00           C
ATOM    254  HA  ILE A 136     121.362 121.353 100.678  1.00  0.00           H
ATOM    255  CB  ILE A 136     120.656 120.913 102.667  1.00  0.00           C
ATOM    256  HB  ILE A 136     120.319 121.523 103.502  1.00  0.00           H
ATOM    257  CG2 ILE A 136     119.615 119.803 102.500  1.00  0.00           C
ATOM    258 1HG2 ILE A 136     119.594 119.195 103.402  1.00  0.00           H
ATOM    259 2HG2 ILE A 136     118.628 120.235 102.356  1.00  0.00           H
ATOM    260 3HG2 ILE A 136     119.858 119.178 101.644  1.00  0.00           H
ATOM    261  CG1 ILE A 136     122.021 120.302 103.059  1.00  0.00           C
ATOM    262 1HG1 ILE A 136     122.788 121.070 102.991  1.00  0.00           H
ATOM    263 2HG1 ILE A 136     121.965 119.972 104.095  1.00  0.00           H
ATOM    264  CD1 ILE A 136     122.483 119.113 102.219  1.00  0.00           C
ATOM    265 1HD1 ILE A 136     123.452 118.773 102.576  1.00  0.00           H
ATOM    266 2HD1 ILE A 136     121.776 118.294 102.317  1.00  0.00           H
ATOM    267 3HD1 ILE A 136     122.556 119.411 101.177  1.00  0.00           H
ATOM    268  C   ILE A 136     119.413 122.157 100.810  1.00  0.00           C
ATOM    269  O   ILE A 136     119.120 121.662  99.719  1.00  0.00           O
ATOM    270  N   LEU A 137     118.586 122.977 101.465  1.00  0.00           N
ATOM    271  H   LEU A 137     118.895 123.368 102.351  1.00  0.00           H
ATOM    272  CA  LEU A 137     117.226 123.278 101.017  1.00  0.00           C
ATOM    273  HA  LEU A 137     116.712 122.337 100.833  1.00  0.00           H
ATOM    274  CB  LEU A 137     116.522 124.026 102.161  1.00  0.00           C
ATOM    275 1HB  LEU A 137     116.481 123.367 103.027  1.00  0.00           H
ATOM    276 2HB  LEU A 137     117.126 124.894 102.424  1.00  0.00           H
ATOM    277  CG  LEU A 137     115.102 124.526 101.874  1.00  0.00           C
ATOM    278  HG  LEU A 137     115.134 125.230 101.045  1.00  0.00           H
ATOM    279  CD1 LEU A 137     114.143 123.401 101.515  1.00  0.00           C
ATOM    280 1HD1 LEU A 137     113.158 123.823 101.315  1.00  0.00           H
ATOM    281 2HD1 LEU A 137     114.493 122.900 100.616  1.00  0.00           H
ATOM    282 3HD1 LEU A 137     114.075 122.690 102.337  1.00  0.00           H
ATOM    283  CD2 LEU A 137     114.572 125.231 103.123  1.00  0.00           C
ATOM    284 1HD2 LEU A 137     113.564 125.600 102.938  1.00  0.00           H
ATOM    285 2HD2 LEU A 137     114.550 124.538 103.964  1.00  0.00           H
ATOM    286 3HD2 LEU A 137     115.216 126.075 103.372  1.00  0.00           H
ATOM    287  C   LEU A 137     117.204 124.067  99.701  1.00  0.00           C
ATOM    288  O   LEU A 137     116.503 123.689  98.754  1.00  0.00           O
ATOM    289  N   THR A 138     117.991 125.144  99.633  1.00  0.00           N
ATOM    290  H   THR A 138     118.547 125.391 100.450  1.00  0.00           H
ATOM    291  CA  THR A 138     118.056 125.988  98.437  1.00  0.00           C
ATOM    292  HA  THR A 138     117.029 126.255  98.203  1.00  0.00           H
ATOM    293  CB  THR A 138     118.803 127.309  98.684  1.00  0.00           C
ATOM    294  HB  THR A 138     118.415 127.732  99.609  1.00  0.00           H
ATOM    295  CG2 THR A 138     120.315 127.187  98.807  1.00  0.00           C
ATOM    296 1HG2 THR A 138     120.748 128.165  99.005  1.00  0.00           H
ATOM    297 2HG2 THR A 138     120.552 126.524  99.627  1.00  0.00           H
ATOM    298 3HG2 THR A 138     120.737 126.786  97.890  1.00  0.00           H
ATOM    299  OG1 THR A 138     118.572 128.222  97.635  1.00  0.00           O
ATOM    300  HG1 THR A 138     119.058 129.025  97.836  1.00  0.00           H
ATOM    301  C   THR A 138     118.609 125.216  97.239  1.00  0.00           C
ATOM    302  O   THR A 138     118.014 125.263  96.161  1.00  0.00           O
ATOM    303  N   ASN A 139     119.672 124.413  97.431  1.00  0.00           N
ATOM    304  H   ASN A 139     120.137 124.397  98.335  1.00  0.00           H
ATOM    305  CA  ASN A 139     120.180 123.572  96.350  1.00  0.00           C
ATOM    306  HA  ASN A 139     120.302 124.233  95.496  1.00  0.00           H
ATOM    307  CB  ASN A 139     121.562 122.979  96.684  1.00  0.00           C
ATOM    308 1HB  ASN A 139     122.172 123.777  97.099  1.00  0.00           H
ATOM    309 2HB  ASN A 139     121.435 122.218  97.448  1.00  0.00           H
ATOM    310  CG  ASN A 139     122.360 122.361  95.526  1.00  0.00           C
ATOM    311  OD1 ASN A 139     123.541 122.103  95.646  1.00  0.00           O
ATOM    312  ND2 ASN A 139     121.782 122.032  94.390  1.00  0.00           N
ATOM    313 1HD2 ASN A 139     122.362 121.618  93.678  1.00  0.00           H
ATOM    314 2HD2 ASN A 139     120.789 122.171  94.255  1.00  0.00           H
ATOM    315  C   ASN A 139     119.163 122.499  95.942  1.00  0.00           C
ATOM    316  O   ASN A 139     119.064 122.232  94.755  1.00  0.00           O
ATOM    317  N   CYS A 140     118.381 121.914  96.851  1.00  0.00           N
ATOM    318  H   CYS A 140     118.534 122.107  97.837  1.00  0.00           H
ATOM    319  CA  CYS A 140     117.303 121.002  96.462  1.00  0.00           C
ATOM    320  HA  CYS A 140     117.751 120.152  95.963  1.00  0.00           H
ATOM    321  CB  CYS A 140     116.596 120.489  97.712  1.00  0.00           C
ATOM    322 1HB  CYS A 140     117.334 120.047  98.382  1.00  0.00           H
ATOM    323 2HB  CYS A 140     116.113 121.324  98.220  1.00  0.00           H
ATOM    324  SG  CYS A 140     115.386 119.255  97.125  1.00  0.00           S
ATOM    325  HG  CYS A 140     114.815 118.875  98.262  1.00  0.00           H
ATOM    326  C   CYS A 140     116.310 121.659  95.479  1.00  0.00           C
ATOM    327  O   CYS A 140     116.076 121.164  94.360  1.00  0.00           O
ATOM    328  N   ILE A 141     115.796 122.825  95.897  1.00  0.00           N
ATOM    329  H   ILE A 141     116.089 123.186  96.801  1.00  0.00           H
ATOM    330  CA  ILE A 141     114.818 123.582  95.115  1.00  0.00           C
ATOM    331  HA  ILE A 141     113.933 122.963  94.993  1.00  0.00           H
ATOM    332  CB  ILE A 141     114.400 124.858  95.882  1.00  0.00           C
ATOM    333  HB  ILE A 141     115.296 125.409  96.165  1.00  0.00           H
ATOM    334  CG2 ILE A 141     113.533 125.770  95.004  1.00  0.00           C
ATOM    335 1HG2 ILE A 141     113.257 126.665  95.557  1.00  0.00           H
ATOM    336 2HG2 ILE A 141     114.091 126.083  94.126  1.00  0.00           H
ATOM    337 3HG2 ILE A 141     112.630 125.244  94.694  1.00  0.00           H
ATOM    338  CG1 ILE A 141     113.620 124.489  97.163  1.00  0.00           C
ATOM    339 1HG1 ILE A 141     112.621 124.153  96.891  1.00  0.00           H
ATOM    340 2HG1 ILE A 141     114.125 123.672  97.673  1.00  0.00           H
ATOM    341  CD1 ILE A 141     113.484 125.635  98.168  1.00  0.00           C
ATOM    342 1HD1 ILE A 141     112.927 125.284  99.037  1.00  0.00           H
ATOM    343 2HD1 ILE A 141     114.471 125.967  98.488  1.00  0.00           H
ATOM    344 3HD1 ILE A 141     112.943 126.467  97.722  1.00  0.00           H
ATOM    345  C   ILE A 141     115.378 123.867  93.712  1.00  0.00           C
ATOM    346  O   ILE A 141     114.862 123.385  92.698  1.00  0.00           O
ATOM    347  N   PHE A 142     116.497 124.592  93.666  1.00  0.00           N
ATOM    348  H   PHE A 142     116.901 124.910  94.543  1.00  0.00           H
ATOM    349  CA  PHE A 142     117.156 124.983  92.421  1.00  0.00           C
ATOM    350  HA  PHE A 142     116.416 125.520  91.835  1.00  0.00           H
ATOM    351  CB  PHE A 142     118.309 125.947  92.750  1.00  0.00           C
ATOM    352 1HB  PHE A 142     117.964 126.962  92.568  1.00  0.00           H
ATOM    353 2HB  PHE A 142     118.540 125.876  93.808  1.00  0.00           H
ATOM    354  CG  PHE A 142     119.611 125.752  92.017  1.00  0.00           C
ATOM    355  CD1 PHE A 142     119.988 126.621  90.978  1.00  0.00           C
ATOM    356  HD1 PHE A 142     119.340 127.429  90.684  1.00  0.00           H
ATOM    357  CE1 PHE A 142     121.210 126.434  90.321  1.00  0.00           C
ATOM    358  HE1 PHE A 142     121.492 127.091  89.515  1.00  0.00           H
ATOM    359  CZ  PHE A 142     122.061 125.386  90.702  1.00  0.00           C
ATOM    360  HZ  PHE A 142     123.003 125.239  90.203  1.00  0.00           H
ATOM    361  CE2 PHE A 142     121.693 124.526  91.745  1.00  0.00           C
ATOM    362  HE2 PHE A 142     122.353 123.725  92.039  1.00  0.00           H
ATOM    363  CD2 PHE A 142     120.475 124.714  92.404  1.00  0.00           C
ATOM    364  HD2 PHE A 142     120.186 124.051  93.200  1.00  0.00           H
ATOM    365  C   PHE A 142     117.583 123.807  91.533  1.00  0.00           C
ATOM    366  O   PHE A 142     117.621 123.956  90.316  1.00  0.00           O
ATOM    367  N   MET A 143     117.836 122.630  92.103  1.00  0.00           N
ATOM    368  H   MET A 143     117.790 122.566  93.114  1.00  0.00           H
ATOM    369  CA  MET A 143     118.221 121.427  91.364  1.00  0.00           C
ATOM    370  HA  MET A 143     119.004 121.716  90.669  1.00  0.00           H
ATOM    371  CB  MET A 143     118.793 120.411  92.354  1.00  0.00           C
ATOM    372 1HB  MET A 143     119.641 120.873  92.848  1.00  0.00           H
ATOM    373 2HB  MET A 143     118.026 120.166  93.082  1.00  0.00           H
ATOM    374  CG  MET A 143     119.300 119.107  91.763  1.00  0.00           C
ATOM    375 1HG  MET A 143     118.430 118.506  91.507  1.00  0.00           H
ATOM    376 2HG  MET A 143     119.847 119.342  90.853  1.00  0.00           H
ATOM    377  SD  MET A 143     120.387 118.162  92.874  1.00  0.00           S
ATOM    378  CE  MET A 143     119.352 118.106  94.366  1.00  0.00           C
ATOM    379 1HE  MET A 143     119.867 117.566  95.157  1.00  0.00           H
ATOM    380 2HE  MET A 143     119.148 119.118  94.707  1.00  0.00           H
ATOM    381 3HE  MET A 143     118.410 117.605  94.146  1.00  0.00           H
ATOM    382  C   MET A 143     117.107 120.849  90.496  1.00  0.00           C
ATOM    383  O   MET A 143     117.416 120.067  89.595  1.00  0.00           O
ATOM    384  N   THR A 144     115.850 121.284  90.686  1.00  0.00           N
ATOM    385  H   THR A 144     115.627 121.848  91.501  1.00  0.00           H
ATOM    386  CA  THR A 144     114.812 121.007  89.660  1.00  0.00           C
ATOM    387  HA  THR A 144     115.140 120.124  89.116  1.00  0.00           H
ATOM    388  CB  THR A 144     113.492 120.630  90.343  1.00  0.00           C
ATOM    389  HB  THR A 144     113.748 120.194  91.304  1.00  0.00           H
ATOM    390  CG2 THR A 144     112.530 121.782  90.613  1.00  0.00           C
ATOM    391 1HG2 THR A 144     111.650 121.404  91.129  1.00  0.00           H
ATOM    392 2HG2 THR A 144     113.016 122.524  91.241  1.00  0.00           H
ATOM    393 3HG2 THR A 144     112.224 122.247  89.679  1.00  0.00           H
ATOM    394  OG1 THR A 144     112.823 119.641  89.604  1.00  0.00           O
ATOM    395  HG1 THR A 144     111.992 119.448  90.054  1.00  0.00           H
ATOM    396  C   THR A 144     114.649 122.048  88.534  1.00  0.00           C
ATOM    397  O   THR A 144     113.773 121.900  87.687  1.00  0.00           O
ATOM    398  N   MET A 145     115.485 123.087  88.451  1.00  0.00           N
ATOM    399  H   MET A 145     116.200 123.181  89.166  1.00  0.00           H
ATOM    400  CA  MET A 145     115.463 124.096  87.379  1.00  0.00           C
ATOM    401  HA  MET A 145     114.504 124.609  87.441  1.00  0.00           H
ATOM    402  CB  MET A 145     116.574 125.127  87.636  1.00  0.00           C
ATOM    403 1HB  MET A 145     116.443 125.539  88.633  1.00  0.00           H
ATOM    404 2HB  MET A 145     117.542 124.637  87.566  1.00  0.00           H
ATOM    405  CG  MET A 145     116.547 126.282  86.644  1.00  0.00           C
ATOM    406 1HG  MET A 145     116.623 125.853  85.649  1.00  0.00           H
ATOM    407 2HG  MET A 145     115.579 126.769  86.742  1.00  0.00           H
ATOM    408  SD  MET A 145     117.861 127.530  86.809  1.00  0.00           S
ATOM    409  CE  MET A 145     117.408 128.247  88.413  1.00  0.00           C
ATOM    410 1HE  MET A 145     118.116 129.030  88.685  1.00  0.00           H
ATOM    411 2HE  MET A 145     116.407 128.674  88.358  1.00  0.00           H
ATOM    412 3HE  MET A 145     117.425 127.476  89.181  1.00  0.00           H
ATOM    413  C   MET A 145     115.553 123.483  85.966  1.00  0.00           C
ATOM    414  O   MET A 145     116.640 123.228  85.449  1.00  0.00           O
ATOM    415  N   ASN A 146     114.404 123.291  85.312  1.00  0.00           N
ATOM    416  H   ASN A 146     113.556 123.542  85.802  1.00  0.00           H
ATOM    417  CA  ASN A 146     114.241 122.621  84.009  1.00  0.00           C
ATOM    418  HA  ASN A 146     114.892 121.749  84.008  1.00  0.00           H
ATOM    419  CB  ASN A 146     112.757 122.180  83.894  1.00  0.00           C
ATOM    420 1HB  ASN A 146     112.135 122.871  84.456  1.00  0.00           H
ATOM    421 2HB  ASN A 146     112.446 122.240  82.856  1.00  0.00           H
ATOM    422  CG  ASN A 146     112.422 120.766  84.362  1.00  0.00           C
ATOM    423  OD1 ASN A 146     111.507 120.125  83.865  1.00  0.00           O
ATOM    424  ND2 ASN A 146     113.147 120.229  85.320  1.00  0.00           N
ATOM    425 1HD2 ASN A 146     112.889 119.314  85.644  1.00  0.00           H
ATOM    426 2HD2 ASN A 146     113.845 120.778  85.794  1.00  0.00           H
ATOM    427  C   ASN A 146     114.720 123.463  82.796  1.00  0.00           C
ATOM    428  O   ASN A 146     114.359 123.201  81.649  1.00  0.00           O
ATOM    429  N   ASN A 147     115.548 124.473  83.053  1.00  0.00           N
ATOM    430  H   ASN A 147     115.869 124.544  84.008  1.00  0.00           H
ATOM    431  CA  ASN A 147     116.028 125.487  82.122  1.00  0.00           C
ATOM    432  HA  ASN A 147     115.993 125.080  81.113  1.00  0.00           H
ATOM    433  CB  ASN A 147     115.047 126.669  82.252  1.00  0.00           C
ATOM    434 1HB  ASN A 147     115.334 127.454  81.559  1.00  0.00           H
ATOM    435 2HB  ASN A 147     114.049 126.335  81.979  1.00  0.00           H
ATOM    436  CG  ASN A 147     114.993 127.244  83.662  1.00  0.00           C
ATOM    437  OD1 ASN A 147     114.208 126.833  84.501  1.00  0.00           O
ATOM    438  ND2 ASN A 147     115.849 128.189  83.974  1.00  0.00           N
ATOM    439 1HD2 ASN A 147     115.850 128.544  84.911  1.00  0.00           H
ATOM    440 2HD2 ASN A 147     116.546 128.447  83.288  1.00  0.00           H
ATOM    441  C   ASN A 147     117.500 125.914  82.378  1.00  0.00           C
ATOM    442  O   ASN A 147     117.812 127.103  82.273  1.00  0.00           O
ATOM    443  N   PRO A 148     118.400 125.014  82.819  1.00  0.00           N
ATOM    444  CD  PRO A 148     118.375 123.571  82.625  1.00  0.00           C
ATOM    445 1HD  PRO A 148     118.293 123.333  81.567  1.00  0.00           H
ATOM    446 2HD  PRO A 148     117.555 123.119  83.171  1.00  0.00           H
ATOM    447  CG  PRO A 148     119.687 123.032  83.189  1.00  0.00           C
ATOM    448 1HG  PRO A 148     120.433 122.962  82.399  1.00  0.00           H
ATOM    449 2HG  PRO A 148     119.552 122.062  83.663  1.00  0.00           H
ATOM    450  CB  PRO A 148     120.098 124.098  84.200  1.00  0.00           C
ATOM    451 1HB  PRO A 148     121.177 124.115  84.333  1.00  0.00           H
ATOM    452 2HB  PRO A 148     119.601 123.906  85.151  1.00  0.00           H
ATOM    453  CA  PRO A 148     119.581 125.398  83.579  1.00  0.00           C
ATOM    454  HA  PRO A 148     119.267 126.079  84.362  1.00  0.00           H
ATOM    455  C   PRO A 148     120.671 126.064  82.721  1.00  0.00           C
ATOM    456  O   PRO A 148     121.180 125.442  81.786  1.00  0.00           O
ATOM    457  N   PRO A 149     121.096 127.294  83.062  1.00  0.00           N
ATOM    458  CD  PRO A 149     120.494 128.182  84.048  1.00  0.00           C
ATOM    459 1HD  PRO A 149     120.524 127.732  85.037  1.00  0.00           H
ATOM    460 2HD  PRO A 149     119.465 128.404  83.770  1.00  0.00           H
ATOM    461  CG  PRO A 149     121.316 129.466  84.033  1.00  0.00           C
ATOM    462 1HG  PRO A 149     122.096 129.419  84.792  1.00  0.00           H
ATOM    463 2HG  PRO A 149     120.692 130.345  84.184  1.00  0.00           H
ATOM    464  CB  PRO A 149     121.944 129.449  82.643  1.00  0.00           C
ATOM    465 1HB  PRO A 149     122.849 130.050  82.610  1.00  0.00           H
ATOM    466 2HB  PRO A 149     121.224 129.823  81.913  1.00  0.00           H
ATOM    467  CA  PRO A 149     122.222 127.957  82.418  1.00  0.00           C
ATOM    468  HA  PRO A 149     122.222 127.723  81.355  1.00  0.00           H
ATOM    469  C   PRO A 149     123.588 127.558  83.023  1.00  0.00           C
ATOM    470  O   PRO A 149     123.689 126.852  84.039  1.00  0.00           O
ATOM    471  N   ASP A 150     124.676 128.114  82.474  1.00  0.00           N
ATOM    472  H   ASP A 150     124.596 128.630  81.606  1.00  0.00           H
ATOM    473  CA  ASP A 150     126.006 127.926  83.087  1.00  0.00           C
ATOM    474  HA  ASP A 150     126.195 126.857  83.026  1.00  0.00           H
ATOM    475  CB  ASP A 150     127.103 128.661  82.311  1.00  0.00           C
ATOM    476 1HB  ASP A 150     127.107 128.322  81.275  1.00  0.00           H
ATOM    477 2HB  ASP A 150     126.893 129.731  82.319  1.00  0.00           H
ATOM    478  CG  ASP A 150     128.475 128.399  82.948  1.00  0.00           C
ATOM    479  OD1 ASP A 150     129.083 127.349  82.640  1.00  0.00           O
ATOM    480  OD2 ASP A 150     128.917 129.194  83.811  1.00  0.00           O
ATOM    481  C   ASP A 150     126.070 128.362  84.574  1.00  0.00           C
ATOM    482  O   ASP A 150     126.779 127.789  85.415  1.00  0.00           O
ATOM    483  N   TRP A 151     125.252 129.357  84.934  1.00  0.00           N
ATOM    484  H   TRP A 151     124.720 129.836  84.224  1.00  0.00           H
ATOM    485  CA  TRP A 151     125.134 129.755  86.328  1.00  0.00           C
ATOM    486  HA  TRP A 151     126.140 130.028  86.624  1.00  0.00           H
ATOM    487  CB  TRP A 151     124.256 130.992  86.485  1.00  0.00           C
ATOM    488 1HB  TRP A 151     124.429 131.667  85.648  1.00  0.00           H
ATOM    489 2HB  TRP A 151     123.210 130.697  86.480  1.00  0.00           H
ATOM    490  CG  TRP A 151     124.549 131.729  87.746  1.00  0.00           C
ATOM    491  CD1 TRP A 151     123.809 131.712  88.871  1.00  0.00           C
ATOM    492  HD1 TRP A 151     122.872 131.180  88.979  1.00  0.00           H
ATOM    493  NE1 TRP A 151     124.451 132.410  89.868  1.00  0.00           N
ATOM    494  HE1 TRP A 151     124.092 132.509  90.809  1.00  0.00           H
ATOM    495  CE2 TRP A 151     125.654 132.914  89.431  1.00  0.00           C
ATOM    496  CZ2 TRP A 151     126.667 133.649  90.050  1.00  0.00           C
ATOM    497  HZ2 TRP A 151     126.586 133.919  91.089  1.00  0.00           H
ATOM    498  CH2 TRP A 151     127.788 134.031  89.303  1.00  0.00           C
ATOM    499  HH2 TRP A 151     128.578 134.602  89.766  1.00  0.00           H
ATOM    500  CZ3 TRP A 151     127.882 133.678  87.947  1.00  0.00           C
ATOM    501  HZ3 TRP A 151     128.743 133.984  87.375  1.00  0.00           H
ATOM    502  CE3 TRP A 151     126.862 132.933  87.335  1.00  0.00           C
ATOM    503  HE3 TRP A 151     126.943 132.683  86.289  1.00  0.00           H
ATOM    504  CD2 TRP A 151     125.727 132.526  88.061  1.00  0.00           C
ATOM    505  C   TRP A 151     124.701 128.612  87.262  1.00  0.00           C
ATOM    506  O   TRP A 151     125.103 128.594  88.424  1.00  0.00           O
ATOM    507  N   THR A 152     123.969 127.610  86.760  1.00  0.00           N
ATOM    508  H   THR A 152     123.601 127.689  85.818  1.00  0.00           H
ATOM    509  CA  THR A 152     123.748 126.344  87.473  1.00  0.00           C
ATOM    510  HA  THR A 152     123.336 126.615  88.434  1.00  0.00           H
ATOM    511  CB  THR A 152     122.724 125.453  86.749  1.00  0.00           C
ATOM    512  HB  THR A 152     123.045 125.329  85.721  1.00  0.00           H
ATOM    513  CG2 THR A 152     122.534 124.056  87.331  1.00  0.00           C
ATOM    514 1HG2 THR A 152     121.801 123.509  86.740  1.00  0.00           H
ATOM    515 2HG2 THR A 152     123.471 123.502  87.306  1.00  0.00           H
ATOM    516 3HG2 THR A 152     122.183 124.121  88.356  1.00  0.00           H
ATOM    517  OG1 THR A 152     121.455 126.074  86.777  1.00  0.00           O
ATOM    518  HG1 THR A 152     120.830 125.485  86.346  1.00  0.00           H
ATOM    519  C   THR A 152     125.043 125.584  87.765  1.00  0.00           C
ATOM    520  O   THR A 152     125.219 125.127  88.897  1.00  0.00           O
ATOM    521  N   LYS A 153     125.995 125.500  86.820  1.00  0.00           N
ATOM    522  H   LYS A 153     125.809 125.856  85.889  1.00  0.00           H
ATOM    523  CA  LYS A 153     127.360 125.002  87.152  1.00  0.00           C
ATOM    524  HA  LYS A 153     127.273 123.966  87.477  1.00  0.00           H
ATOM    525  CB  LYS A 153     128.268 125.069  85.913  1.00  0.00           C
ATOM    526 1HB  LYS A 153     127.758 124.574  85.090  1.00  0.00           H
ATOM    527 2HB  LYS A 153     128.426 126.108  85.653  1.00  0.00           H
ATOM    528  CG  LYS A 153     129.653 124.430  86.077  1.00  0.00           C
ATOM    529 1HG  LYS A 153     130.149 124.829  86.959  1.00  0.00           H
ATOM    530 2HG  LYS A 153     129.521 123.355  86.203  1.00  0.00           H
ATOM    531  CD  LYS A 153     130.550 124.669  84.849  1.00  0.00           C
ATOM    532 1HD  LYS A 153     131.201 123.802  84.739  1.00  0.00           H
ATOM    533 2HD  LYS A 153     129.935 124.740  83.951  1.00  0.00           H
ATOM    534  CE  LYS A 153     131.459 125.903  84.939  1.00  0.00           C
ATOM    535 1HE  LYS A 153     131.983 125.897  85.896  1.00  0.00           H
ATOM    536 2HE  LYS A 153     132.193 125.851  84.132  1.00  0.00           H
ATOM    537  NZ  LYS A 153     130.725 127.167  84.804  1.00  0.00           N
ATOM    538 1HZ  LYS A 153     131.337 127.965  84.867  1.00  0.00           H
ATOM    539 2HZ  LYS A 153     130.223 127.234  83.911  1.00  0.00           H
ATOM    540 3HZ  LYS A 153     130.039 127.287  85.543  1.00  0.00           H
ATOM    541  C   LYS A 153     127.996 125.751  88.328  1.00  0.00           C
ATOM    542  O   LYS A 153     128.539 125.130  89.246  1.00  0.00           O
ATOM    543  N   ASN A 154     127.903 127.081  88.306  1.00  0.00           N
ATOM    544  H   ASN A 154     127.408 127.533  87.548  1.00  0.00           H
ATOM    545  CA  ASN A 154     128.582 127.883  89.333  1.00  0.00           C
ATOM    546  HA  ASN A 154     129.595 127.499  89.460  1.00  0.00           H
ATOM    547  CB  ASN A 154     128.681 129.326  88.822  1.00  0.00           C
ATOM    548 1HB  ASN A 154     127.688 129.770  88.817  1.00  0.00           H
ATOM    549 2HB  ASN A 154     129.312 129.908  89.491  1.00  0.00           H
ATOM    550  CG  ASN A 154     129.271 129.385  87.420  1.00  0.00           C
ATOM    551  OD1 ASN A 154     130.161 128.624  87.062  1.00  0.00           O
ATOM    552  ND2 ASN A 154     128.755 130.242  86.574  1.00  0.00           N
ATOM    553 1HD2 ASN A 154     129.100 130.227  85.615  1.00  0.00           H
ATOM    554 2HD2 ASN A 154     127.987 130.825  86.848  1.00  0.00           H
ATOM    555  C   ASN A 154     127.944 127.751  90.725  1.00  0.00           C
ATOM    556  O   ASN A 154     128.652 127.729  91.728  1.00  0.00           O
ATOM    557  N   VAL A 155     126.622 127.573  90.790  1.00  0.00           N
ATOM    558  H   VAL A 155     126.088 127.636  89.930  1.00  0.00           H
ATOM    559  CA  VAL A 155     125.913 127.316  92.045  1.00  0.00           C
ATOM    560  HA  VAL A 155     126.322 127.984  92.797  1.00  0.00           H
ATOM    561  CB  VAL A 155     124.421 127.653  91.907  1.00  0.00           C
ATOM    562  HB  VAL A 155     124.042 127.134  91.033  1.00  0.00           H
ATOM    563  CG1 VAL A 155     123.578 127.257  93.118  1.00  0.00           C
ATOM    564 1HG1 VAL A 155     122.535 127.519  92.943  1.00  0.00           H
ATOM    565 2HG1 VAL A 155     123.634 126.180  93.267  1.00  0.00           H
ATOM    566 3HG1 VAL A 155     123.939 127.766  94.010  1.00  0.00           H
ATOM    567  CG2 VAL A 155     124.232 129.167  91.729  1.00  0.00           C
ATOM    568 1HG2 VAL A 155     123.174 129.400  91.620  1.00  0.00           H
ATOM    569 2HG2 VAL A 155     124.625 129.695  92.597  1.00  0.00           H
ATOM    570 3HG2 VAL A 155     124.756 129.506  90.839  1.00  0.00           H
ATOM    571  C   VAL A 155     126.149 125.896  92.564  1.00  0.00           C
ATOM    572  O   VAL A 155     126.374 125.766  93.768  1.00  0.00           O
ATOM    573  N   GLU A 156     126.173 124.853  91.721  1.00  0.00           N
ATOM    574  H   GLU A 156     125.973 124.995  90.734  1.00  0.00           H
ATOM    575  CA  GLU A 156     126.462 123.500  92.226  1.00  0.00           C
ATOM    576  HA  GLU A 156     125.813 123.368  93.088  1.00  0.00           H
ATOM    577  CB  GLU A 156     126.106 122.386  91.219  1.00  0.00           C
ATOM    578 1HB  GLU A 156     125.111 122.577  90.820  1.00  0.00           H
ATOM    579 2HB  GLU A 156     126.827 122.381  90.403  1.00  0.00           H
ATOM    580  CG  GLU A 156     126.108 121.011  91.916  1.00  0.00           C
ATOM    581 1HG  GLU A 156     127.129 120.783  92.221  1.00  0.00           H
ATOM    582 2HG  GLU A 156     125.498 121.093  92.818  1.00  0.00           H
ATOM    583  CD  GLU A 156     125.584 119.839  91.069  1.00  0.00           C
ATOM    584  OE1 GLU A 156     124.599 119.200  91.502  1.00  0.00           O
ATOM    585  OE2 GLU A 156     126.191 119.520  90.017  1.00  0.00           O
ATOM    586  C   GLU A 156     127.905 123.375  92.745  1.00  0.00           C
ATOM    587  O   GLU A 156     128.128 122.821  93.820  1.00  0.00           O
ATOM    588  N   TYR A 157     128.876 123.971  92.042  1.00  0.00           N
ATOM    589  H   TYR A 157     128.650 124.363  91.132  1.00  0.00           H
ATOM    590  CA  TYR A 157     130.257 124.059  92.518  1.00  0.00           C
ATOM    591  HA  TYR A 157     130.596 123.048  92.734  1.00  0.00           H
ATOM    592  CB  TYR A 157     131.119 124.660  91.403  1.00  0.00           C
ATOM    593 1HB  TYR A 157     130.862 124.165  90.468  1.00  0.00           H
ATOM    594 2HB  TYR A 157     130.865 125.714  91.300  1.00  0.00           H
ATOM    595  CG  TYR A 157     132.611 124.544  91.597  1.00  0.00           C
ATOM    596  CD1 TYR A 157     133.335 123.526  90.948  1.00  0.00           C
ATOM    597  HD1 TYR A 157     132.815 122.829  90.308  1.00  0.00           H
ATOM    598  CE1 TYR A 157     134.719 123.408  91.136  1.00  0.00           C
ATOM    599  HE1 TYR A 157     135.268 122.616  90.651  1.00  0.00           H
ATOM    600  CZ  TYR A 157     135.399 124.314  91.973  1.00  0.00           C
ATOM    601  OH  TYR A 157     136.737 124.212  92.169  1.00  0.00           O
ATOM    602  HH  TYR A 157     137.049 124.905  92.751  1.00  0.00           H
ATOM    603  CE2 TYR A 157     134.679 125.350  92.601  1.00  0.00           C
ATOM    604  HE2 TYR A 157     135.192 126.051  93.236  1.00  0.00           H
ATOM    605  CD2 TYR A 157     133.297 125.469  92.405  1.00  0.00           C
ATOM    606  HD2 TYR A 157     132.749 126.267  92.885  1.00  0.00           H
ATOM    607  C   TYR A 157     130.398 124.862  93.820  1.00  0.00           C
ATOM    608  O   TYR A 157     131.165 124.464  94.700  1.00  0.00           O
ATOM    609  N   THR A 158     129.645 125.957  93.982  1.00  0.00           N
ATOM    610  H   THR A 158     129.096 126.306  93.202  1.00  0.00           H
ATOM    611  CA  THR A 158     129.605 126.687  95.254  1.00  0.00           C
ATOM    612  HA  THR A 158     130.627 126.952  95.510  1.00  0.00           H
ATOM    613  CB  THR A 158     128.796 127.987  95.138  1.00  0.00           C
ATOM    614  HB  THR A 158     127.800 127.745  94.772  1.00  0.00           H
ATOM    615  CG2 THR A 158     128.679 128.755  96.451  1.00  0.00           C
ATOM    616 1HG2 THR A 158     128.082 129.651  96.299  1.00  0.00           H
ATOM    617 2HG2 THR A 158     128.188 128.141  97.203  1.00  0.00           H
ATOM    618 3HG2 THR A 158     129.671 129.034  96.804  1.00  0.00           H
ATOM    619  OG1 THR A 158     129.430 128.887  94.261  1.00  0.00           O
ATOM    620  HG1 THR A 158     128.872 129.661  94.170  1.00  0.00           H
ATOM    621  C   THR A 158     129.070 125.805  96.382  1.00  0.00           C
ATOM    622  O   THR A 158     129.685 125.758  97.449  1.00  0.00           O
ATOM    623  N   PHE A 159     127.987 125.052  96.155  1.00  0.00           N
ATOM    624  H   PHE A 159     127.490 125.146  95.273  1.00  0.00           H
ATOM    625  CA  PHE A 159     127.492 124.098  97.140  1.00  0.00           C
ATOM    626  HA  PHE A 159     127.260 124.666  98.036  1.00  0.00           H
ATOM    627  CB  PHE A 159     126.213 123.395  96.680  1.00  0.00           C
ATOM    628 1HB  PHE A 159     125.441 124.144  96.523  1.00  0.00           H
ATOM    629 2HB  PHE A 159     126.398 122.900  95.729  1.00  0.00           H
ATOM    630  CG  PHE A 159     125.698 122.359  97.662  1.00  0.00           C
ATOM    631  CD1 PHE A 159     124.648 122.670  98.541  1.00  0.00           C
ATOM    632  HD1 PHE A 159     124.195 123.648  98.506  1.00  0.00           H
ATOM    633  CE1 PHE A 159     124.179 121.714  99.449  1.00  0.00           C
ATOM    634  HE1 PHE A 159     123.384 121.966 100.124  1.00  0.00           H
ATOM    635  CZ  PHE A 159     124.747 120.433  99.483  1.00  0.00           C
ATOM    636  HZ  PHE A 159     124.409 119.701 100.192  1.00  0.00           H
ATOM    637  CE2 PHE A 159     125.769 120.103  98.588  1.00  0.00           C
ATOM    638  HE2 PHE A 159     126.193 119.112  98.600  1.00  0.00           H
ATOM    639  CD2 PHE A 159     126.250 121.064  97.694  1.00  0.00           C
ATOM    640  HD2 PHE A 159     127.067 120.814  97.039  1.00  0.00           H
ATOM    641  C   PHE A 159     128.541 123.055  97.510  1.00  0.00           C
ATOM    642  O   PHE A 159     128.743 122.830  98.692  1.00  0.00           O
ATOM    643  N   THR A 160     129.205 122.417  96.544  1.00  0.00           N
ATOM    644  H   THR A 160     128.998 122.651  95.575  1.00  0.00           H
ATOM    645  CA  THR A 160     130.141 121.315  96.812  1.00  0.00           C
ATOM    646  HA  THR A 160     129.681 120.660  97.545  1.00  0.00           H
ATOM    647  CB  THR A 160     130.360 120.470  95.545  1.00  0.00           C
ATOM    648  HB  THR A 160     130.737 121.123  94.760  1.00  0.00           H
ATOM    649  CG2 THR A 160     131.332 119.308  95.734  1.00  0.00           C
ATOM    650 1HG2 THR A 160     131.446 118.777  94.789  1.00  0.00           H
ATOM    651 2HG2 THR A 160     132.307 119.683  96.041  1.00  0.00           H
ATOM    652 3HG2 THR A 160     130.951 118.625  96.492  1.00  0.00           H
ATOM    653  OG1 THR A 160     129.129 119.887  95.140  1.00  0.00           O
ATOM    654  HG1 THR A 160     129.304 119.346  94.342  1.00  0.00           H
ATOM    655  C   THR A 160     131.425 121.830  97.472  1.00  0.00           C
ATOM    656  O   THR A 160     132.013 121.133  98.288  1.00  0.00           O
ATOM    657  N   GLY A 161     131.770 123.109  97.278  1.00  0.00           N
ATOM    658  H   GLY A 161     131.320 123.613  96.519  1.00  0.00           H
ATOM    659  CA  GLY A 161     132.719 123.832  98.120  1.00  0.00           C
ATOM    660 1HA  GLY A 161     133.667 123.303  98.108  1.00  0.00           H
ATOM    661 2HA  GLY A 161     132.859 124.822  97.692  1.00  0.00           H
ATOM    662  C   GLY A 161     132.264 123.991  99.575  1.00  0.00           C
ATOM    663  O   GLY A 161     132.990 123.612 100.497  1.00  0.00           O
ATOM    664  N   ILE A 162     131.042 124.484  99.803  1.00  0.00           N
ATOM    665  H   ILE A 162     130.489 124.785  99.003  1.00  0.00           H
ATOM    666  CA  ILE A 162     130.460 124.633 101.150  1.00  0.00           C
ATOM    667  HA  ILE A 162     131.147 125.239 101.735  1.00  0.00           H
ATOM    668  CB  ILE A 162     129.102 125.373 101.064  1.00  0.00           C
ATOM    669  HB  ILE A 162     128.491 124.875 100.314  1.00  0.00           H
ATOM    670  CG2 ILE A 162     128.322 125.348 102.386  1.00  0.00           C
ATOM    671 1HG2 ILE A 162     127.375 125.867 102.278  1.00  0.00           H
ATOM    672 2HG2 ILE A 162     128.102 124.320 102.667  1.00  0.00           H
ATOM    673 3HG2 ILE A 162     128.906 125.821 103.174  1.00  0.00           H
ATOM    674  CG1 ILE A 162     129.320 126.841 100.638  1.00  0.00           C
ATOM    675 1HG1 ILE A 162     129.746 127.395 101.473  1.00  0.00           H
ATOM    676 2HG1 ILE A 162     130.027 126.877  99.813  1.00  0.00           H
ATOM    677  CD1 ILE A 162     128.050 127.563 100.181  1.00  0.00           C
ATOM    678 1HD1 ILE A 162     128.301 128.585  99.898  1.00  0.00           H
ATOM    679 2HD1 ILE A 162     127.623 127.048  99.321  1.00  0.00           H
ATOM    680 3HD1 ILE A 162     127.321 127.598 100.987  1.00  0.00           H
ATOM    681  C   ILE A 162     130.336 123.293 101.893  1.00  0.00           C
ATOM    682  O   ILE A 162     130.522 123.241 103.101  1.00  0.00           O
ATOM    683  N   TYR A 163     130.077 122.210 101.169  1.00  0.00           N
ATOM    684  H   TYR A 163     129.903 122.372 100.182  1.00  0.00           H
ATOM    685  CA  TYR A 163     129.947 120.834 101.629  1.00  0.00           C
ATOM    686  HA  TYR A 163     129.352 120.818 102.540  1.00  0.00           H
ATOM    687  CB  TYR A 163     129.229 120.062 100.513  1.00  0.00           C
ATOM    688 1HB  TYR A 163     128.364 120.652 100.214  1.00  0.00           H
ATOM    689 2HB  TYR A 163     129.907 120.013  99.664  1.00  0.00           H
ATOM    690  CG  TYR A 163     128.715 118.659 100.743  1.00  0.00           C
ATOM    691  CD1 TYR A 163     128.567 118.099 102.027  1.00  0.00           C
ATOM    692  HD1 TYR A 163     128.862 118.662 102.899  1.00  0.00           H
ATOM    693  CE1 TYR A 163     128.052 116.803 102.176  1.00  0.00           C
ATOM    694  HE1 TYR A 163     128.003 116.349 103.153  1.00  0.00           H
ATOM    695  CZ  TYR A 163     127.615 116.083 101.048  1.00  0.00           C
ATOM    696  OH  TYR A 163     127.078 114.851 101.167  1.00  0.00           O
ATOM    697  HH  TYR A 163     126.879 114.476 100.312  1.00  0.00           H
ATOM    698  CE2 TYR A 163     127.734 116.649  99.766  1.00  0.00           C
ATOM    699  HE2 TYR A 163     127.392 116.106  98.902  1.00  0.00           H
ATOM    700  CD2 TYR A 163     128.315 117.912  99.619  1.00  0.00           C
ATOM    701  HD2 TYR A 163     128.434 118.329  98.629  1.00  0.00           H
ATOM    702  C   TYR A 163     131.313 120.231 101.945  1.00  0.00           C
ATOM    703  O   TYR A 163     131.440 119.478 102.901  1.00  0.00           O
ATOM    704  N   THR A 164     132.360 120.613 101.211  1.00  0.00           N
ATOM    705  H   THR A 164     132.197 121.146 100.363  1.00  0.00           H
ATOM    706  CA  THR A 164     133.739 120.284 101.577  1.00  0.00           C
ATOM    707  HA  THR A 164     133.783 119.215 101.756  1.00  0.00           H
ATOM    708  CB  THR A 164     134.712 120.615 100.435  1.00  0.00           C
ATOM    709  HB  THR A 164     134.629 121.673 100.198  1.00  0.00           H
ATOM    710  CG2 THR A 164     136.159 120.273 100.776  1.00  0.00           C
ATOM    711 1HG2 THR A 164     136.804 120.540  99.942  1.00  0.00           H
ATOM    712 2HG2 THR A 164     136.481 120.829 101.653  1.00  0.00           H
ATOM    713 3HG2 THR A 164     136.245 119.206 100.975  1.00  0.00           H
ATOM    714  OG1 THR A 164     134.433 119.844  99.291  1.00  0.00           O
ATOM    715  HG1 THR A 164     135.025 120.107  98.587  1.00  0.00           H
ATOM    716  C   THR A 164     134.143 120.982 102.877  1.00  0.00           C
ATOM    717  O   THR A 164     134.711 120.337 103.757  1.00  0.00           O
ATOM    718  N   PHE A 165     133.816 122.271 103.038  1.00  0.00           N
ATOM    719  H   PHE A 165     133.374 122.756 102.262  1.00  0.00           H
ATOM    720  CA  PHE A 165     134.055 123.016 104.277  1.00  0.00           C
ATOM    721  HA  PHE A 165     135.116 122.956 104.498  1.00  0.00           H
ATOM    722  CB  PHE A 165     133.679 124.488 104.069  1.00  0.00           C
ATOM    723 1HB  PHE A 165     134.357 124.919 103.335  1.00  0.00           H
ATOM    724 2HB  PHE A 165     132.672 124.544 103.663  1.00  0.00           H
ATOM    725  CG  PHE A 165     133.732 125.333 105.319  1.00  0.00           C
ATOM    726  CD1 PHE A 165     134.970 125.689 105.881  1.00  0.00           C
ATOM    727  HD1 PHE A 165     135.886 125.366 105.413  1.00  0.00           H
ATOM    728  CE1 PHE A 165     135.016 126.455 107.052  1.00  0.00           C
ATOM    729  HE1 PHE A 165     135.967 126.716 107.488  1.00  0.00           H
ATOM    730  CZ  PHE A 165     133.828 126.879 107.667  1.00  0.00           C
ATOM    731  HZ  PHE A 165     133.868 127.470 108.566  1.00  0.00           H
ATOM    732  CE2 PHE A 165     132.591 126.529 107.107  1.00  0.00           C
ATOM    733  HE2 PHE A 165     131.676 126.850 107.583  1.00  0.00           H
ATOM    734  CD2 PHE A 165     132.542 125.758 105.938  1.00  0.00           C
ATOM    735  HD2 PHE A 165     131.587 125.481 105.518  1.00  0.00           H
ATOM    736  C   PHE A 165     133.316 122.416 105.480  1.00  0.00           C
ATOM    737  O   PHE A 165     133.918 122.211 106.538  1.00  0.00           O
ATOM    738  N   GLU A 166     132.043 122.060 105.286  1.00  0.00           N
ATOM    739  H   GLU A 166     131.597 122.335 104.413  1.00  0.00           H
ATOM    740  CA  GLU A 166     131.247 121.304 106.243  1.00  0.00           C
ATOM    741  HA  GLU A 166     131.135 121.927 107.124  1.00  0.00           H
ATOM    742  CB  GLU A 166     129.846 120.956 105.699  1.00  0.00           C
ATOM    743 1HB  GLU A 166     129.330 121.879 105.449  1.00  0.00           H
ATOM    744 2HB  GLU A 166     129.957 120.357 104.800  1.00  0.00           H
ATOM    745  CG  GLU A 166     128.994 120.168 106.717  1.00  0.00           C
ATOM    746 1HG  GLU A 166     129.586 119.338 107.096  1.00  0.00           H
ATOM    747 2HG  GLU A 166     128.766 120.827 107.554  1.00  0.00           H
ATOM    748  CD  GLU A 166     127.682 119.574 106.177  1.00  0.00           C
ATOM    749  OE1 GLU A 166     127.351 119.743 104.981  1.00  0.00           O
ATOM    750  OE2 GLU A 166     126.971 118.880 106.959  1.00  0.00           O
ATOM    751  C   GLU A 166     131.992 120.040 106.644  1.00  0.00           C
ATOM    752  O   GLU A 166     132.231 119.852 107.825  1.00  0.00           O
ATOM    753  N   SER A 167     132.398 119.201 105.692  1.00  0.00           N
ATOM    754  H   SER A 167     132.208 119.428 104.720  1.00  0.00           H
ATOM    755  CA  SER A 167     132.991 117.898 105.988  1.00  0.00           C
ATOM    756  HA  SER A 167     132.297 117.362 106.629  1.00  0.00           H
ATOM    757  CB  SER A 167     133.204 117.106 104.695  1.00  0.00           C
ATOM    758 1HB  SER A 167     133.868 117.663 104.033  1.00  0.00           H
ATOM    759 2HB  SER A 167     133.669 116.152 104.928  1.00  0.00           H
ATOM    760  OG  SER A 167     131.981 116.837 104.047  1.00  0.00           O
ATOM    761  HG  SER A 167     132.164 116.406 103.207  1.00  0.00           H
ATOM    762  C   SER A 167     134.316 118.023 106.734  1.00  0.00           C
ATOM    763  O   SER A 167     134.596 117.246 107.645  1.00  0.00           O
ATOM    764  N   LEU A 168     135.117 119.029 106.388  1.00  0.00           N
ATOM    765  H   LEU A 168     134.814 119.622 105.618  1.00  0.00           H
ATOM    766  CA  LEU A 168     136.389 119.335 107.025  1.00  0.00           C
ATOM    767  HA  LEU A 168     136.995 118.434 107.016  1.00  0.00           H
ATOM    768  CB  LEU A 168     137.063 120.433 106.190  1.00  0.00           C
ATOM    769 1HB  LEU A 168     137.112 120.106 105.152  1.00  0.00           H
ATOM    770 2HB  LEU A 168     136.446 121.329 106.235  1.00  0.00           H
ATOM    771  CG  LEU A 168     138.476 120.808 106.641  1.00  0.00           C
ATOM    772  HG  LEU A 168     138.471 121.042 107.703  1.00  0.00           H
ATOM    773  CD1 LEU A 168     139.469 119.687 106.377  1.00  0.00           C
ATOM    774 1HD1 LEU A 168     140.458 119.995 106.719  1.00  0.00           H
ATOM    775 2HD1 LEU A 168     139.165 118.798 106.925  1.00  0.00           H
ATOM    776 3HD1 LEU A 168     139.501 119.468 105.311  1.00  0.00           H
ATOM    777  CD2 LEU A 168     138.943 122.027 105.851  1.00  0.00           C
ATOM    778 1HD2 LEU A 168     139.946 122.309 106.169  1.00  0.00           H
ATOM    779 2HD2 LEU A 168     138.953 121.803 104.785  1.00  0.00           H
ATOM    780 3HD2 LEU A 168     138.270 122.864 106.035  1.00  0.00           H
ATOM    781  C   LEU A 168     136.219 119.761 108.486  1.00  0.00           C
ATOM    782  O   LEU A 168     136.935 119.266 109.356  1.00  0.00           O
ATOM    783  N   VAL A 169     135.268 120.658 108.748  1.00  0.00           N
ATOM    784  H   VAL A 169     134.729 121.024 107.963  1.00  0.00           H
ATOM    785  CA  VAL A 169     134.961 121.178 110.088  1.00  0.00           C
ATOM    786  HA  VAL A 169     135.901 121.403 110.585  1.00  0.00           H
ATOM    787  CB  VAL A 169     134.130 122.466 109.921  1.00  0.00           C
ATOM    788  HB  VAL A 169     133.358 122.276 109.179  1.00  0.00           H
ATOM    789  CG1 VAL A 169     133.410 122.948 111.175  1.00  0.00           C
ATOM    790 1HG1 VAL A 169     132.854 123.858 110.960  1.00  0.00           H
ATOM    791 2HG1 VAL A 169     132.709 122.191 111.514  1.00  0.00           H
ATOM    792 3HG1 VAL A 169     134.132 123.122 111.955  1.00  0.00           H
ATOM    793  CG2 VAL A 169     135.036 123.607 109.441  1.00  0.00           C
ATOM    794 1HG2 VAL A 169     134.449 124.515 109.309  1.00  0.00           H
ATOM    795 2HG2 VAL A 169     135.823 123.790 110.171  1.00  0.00           H
ATOM    796 3HG2 VAL A 169     135.484 123.346 108.483  1.00  0.00           H
ATOM    797  C   VAL A 169     134.227 120.172 110.982  1.00  0.00           C
ATOM    798  O   VAL A 169     134.337 120.225 112.206  1.00  0.00           O
ATOM    799  N   LYS A 170     133.460 119.269 110.372  1.00  0.00           N
ATOM    800  H   LYS A 170     133.460 119.301 109.356  1.00  0.00           H
ATOM    801  CA  LYS A 170     132.497 118.368 111.008  1.00  0.00           C
ATOM    802  HA  LYS A 170     132.161 118.814 111.939  1.00  0.00           H
ATOM    803  CB  LYS A 170     131.322 118.169 110.034  1.00  0.00           C
ATOM    804 1HB  LYS A 170     130.897 119.150 109.830  1.00  0.00           H
ATOM    805 2HB  LYS A 170     131.722 117.761 109.107  1.00  0.00           H
ATOM    806  CG  LYS A 170     130.168 117.252 110.454  1.00  0.00           C
ATOM    807 1HG  LYS A 170     130.531 116.236 110.600  1.00  0.00           H
ATOM    808 2HG  LYS A 170     129.726 117.615 111.373  1.00  0.00           H
ATOM    809  CD  LYS A 170     129.108 117.258 109.345  1.00  0.00           C
ATOM    810 1HD  LYS A 170     128.929 118.284 109.025  1.00  0.00           H
ATOM    811 2HD  LYS A 170     129.480 116.682 108.498  1.00  0.00           H
ATOM    812  CE  LYS A 170     127.778 116.668 109.801  1.00  0.00           C
ATOM    813 1HE  LYS A 170     127.931 115.632 110.113  1.00  0.00           H
ATOM    814 2HE  LYS A 170     127.402 117.241 110.650  1.00  0.00           H
ATOM    815  NZ  LYS A 170     126.793 116.720 108.710  1.00  0.00           N
ATOM    816 1HZ  LYS A 170     125.919 116.301 108.987  1.00  0.00           H
ATOM    817 2HZ  LYS A 170     126.652 117.671 108.364  1.00  0.00           H
ATOM    818 3HZ  LYS A 170     127.089 116.157 107.911  1.00  0.00           H
ATOM    819  C   LYS A 170     133.117 117.028 111.345  1.00  0.00           C
ATOM    820  O   LYS A 170     132.726 116.422 112.335  1.00  0.00           O
ATOM    821  N   ILE A 171     134.046 116.565 110.507  1.00  0.00           N
ATOM    822  H   ILE A 171     134.328 117.150 109.731  1.00  0.00           H
ATOM    823  CA  ILE A 171     134.597 115.218 110.604  1.00  0.00           C
ATOM    824  HA  ILE A 171     134.003 114.649 111.318  1.00  0.00           H
ATOM    825  CB  ILE A 171     134.524 114.483 109.246  1.00  0.00           C
ATOM    826  HB  ILE A 171     135.063 115.068 108.510  1.00  0.00           H
ATOM    827  CG2 ILE A 171     135.216 113.118 109.310  1.00  0.00           C
ATOM    828 1HG2 ILE A 171     135.174 112.643 108.335  1.00  0.00           H
ATOM    829 2HG2 ILE A 171     136.266 113.240 109.558  1.00  0.00           H
ATOM    830 3HG2 ILE A 171     134.736 112.487 110.055  1.00  0.00           H
ATOM    831  CG1 ILE A 171     133.066 114.316 108.768  1.00  0.00           C
ATOM    832 1HG1 ILE A 171     132.566 113.580 109.395  1.00  0.00           H
ATOM    833 2HG1 ILE A 171     132.546 115.267 108.867  1.00  0.00           H
ATOM    834  CD1 ILE A 171     132.932 113.879 107.307  1.00  0.00           C
ATOM    835 1HD1 ILE A 171     131.879 113.799 107.049  1.00  0.00           H
ATOM    836 2HD1 ILE A 171     133.394 114.621 106.659  1.00  0.00           H
ATOM    837 3HD1 ILE A 171     133.399 112.909 107.156  1.00  0.00           H
ATOM    838  C   ILE A 171     136.018 115.297 111.145  1.00  0.00           C
ATOM    839  O   ILE A 171     136.267 114.850 112.262  1.00  0.00           O
ATOM    840  N   LEU A 172     136.954 115.864 110.368  1.00  0.00           N
ATOM    841  H   LEU A 172     136.671 116.339 109.524  1.00  0.00           H
ATOM    842  CA  LEU A 172     138.374 115.760 110.685  1.00  0.00           C
ATOM    843  HA  LEU A 172     138.463 116.030 111.735  1.00  0.00           H
ATOM    844  CB  LEU A 172     138.817 114.293 110.516  1.00  0.00           C
ATOM    845 1HB  LEU A 172     138.137 113.657 111.077  1.00  0.00           H
ATOM    846 2HB  LEU A 172     138.739 114.022 109.466  1.00  0.00           H
ATOM    847  CG  LEU A 172     140.234 113.957 110.977  1.00  0.00           C
ATOM    848  HG  LEU A 172     140.914 114.314 110.213  1.00  0.00           H
ATOM    849  CD1 LEU A 172     140.632 114.583 112.308  1.00  0.00           C
ATOM    850 1HD1 LEU A 172     141.645 114.289 112.557  1.00  0.00           H
ATOM    851 2HD1 LEU A 172     140.586 115.663 112.234  1.00  0.00           H
ATOM    852 3HD1 LEU A 172     139.954 114.238 113.090  1.00  0.00           H
ATOM    853  CD2 LEU A 172     140.383 112.449 111.136  1.00  0.00           C
ATOM    854 1HD2 LEU A 172     141.389 112.193 111.450  1.00  0.00           H
ATOM    855 2HD2 LEU A 172     139.674 112.076 111.875  1.00  0.00           H
ATOM    856 3HD2 LEU A 172     140.176 111.953 110.192  1.00  0.00           H
ATOM    857  C   LEU A 172     139.247 116.741 109.899  1.00  0.00           C
ATOM    858  O   LEU A 172     139.687 116.479 108.774  1.00  0.00           O
ATOM    859  N   ALA A 173     139.568 117.856 110.553  1.00  0.00           N
ATOM    860  H   ALA A 173     139.157 118.005 111.463  1.00  0.00           H
ATOM    861  CA  ALA A 173     140.349 118.950 109.988  1.00  0.00           C
ATOM    862  HA  ALA A 173     139.800 119.305 109.118  1.00  0.00           H
ATOM    863  CB  ALA A 173     140.416 120.064 111.033  1.00  0.00           C
ATOM    864 1HB  ALA A 173     141.003 120.897 110.647  1.00  0.00           H
ATOM    865 2HB  ALA A 173     139.411 120.418 111.263  1.00  0.00           H
ATOM    866 3HB  ALA A 173     140.885 119.689 111.941  1.00  0.00           H
ATOM    867  C   ALA A 173     141.752 118.572 109.472  1.00  0.00           C
ATOM    868  O   ALA A 173     142.367 119.356 108.755  1.00  0.00           O
ATOM    869  N   ARG A 174     142.265 117.370 109.783  1.00  0.00           N
ATOM    870  H   ARG A 174     141.771 116.823 110.469  1.00  0.00           H
ATOM    871  CA  ARG A 174     143.434 116.771 109.111  1.00  0.00           C
ATOM    872  HA  ARG A 174     144.238 117.497 109.216  1.00  0.00           H
ATOM    873  CB  ARG A 174     143.840 115.458 109.803  1.00  0.00           C
ATOM    874 1HB  ARG A 174     142.946 114.904 110.061  1.00  0.00           H
ATOM    875 2HB  ARG A 174     144.429 114.860 109.110  1.00  0.00           H
ATOM    876  CG  ARG A 174     144.683 115.647 111.070  1.00  0.00           C
ATOM    877 1HG  ARG A 174     145.696 115.921 110.781  1.00  0.00           H
ATOM    878 2HG  ARG A 174     144.260 116.461 111.655  1.00  0.00           H
ATOM    879  CD  ARG A 174     144.744 114.397 111.966  1.00  0.00           C
ATOM    880 1HD  ARG A 174     145.480 114.571 112.753  1.00  0.00           H
ATOM    881 2HD  ARG A 174     143.774 114.267 112.437  1.00  0.00           H
ATOM    882  NE  ARG A 174     145.100 113.166 111.243  1.00  0.00           N
ATOM    883  HE  ARG A 174     145.823 113.236 110.547  1.00  0.00           H
ATOM    884  CZ  ARG A 174     144.598 111.954 111.457  1.00  0.00           C
ATOM    885  NH1 ARG A 174     143.790 111.678 112.438  1.00  0.00           N
ATOM    886 1HH1 ARG A 174     143.484 112.378 113.077  1.00  0.00           H
ATOM    887 2HH1 ARG A 174     143.374 110.739 112.443  1.00  0.00           H
ATOM    888  NH2 ARG A 174     144.928 110.981 110.679  1.00  0.00           N
ATOM    889 1HH2 ARG A 174     145.445 111.113 109.835  1.00  0.00           H
ATOM    890 2HH2 ARG A 174     144.389 110.108 110.749  1.00  0.00           H
ATOM    891  C   ARG A 174     143.286 116.577 107.585  1.00  0.00           C
ATOM    892  O   ARG A 174     144.267 116.249 106.920  1.00  0.00           O
ATOM    893  N   GLY A 175     142.101 116.767 107.002  1.00  0.00           N
ATOM    894  H   GLY A 175     141.267 116.782 107.580  1.00  0.00           H
ATOM    895  CA  GLY A 175     141.982 117.181 105.602  1.00  0.00           C
ATOM    896 1HA  GLY A 175     141.194 117.921 105.509  1.00  0.00           H
ATOM    897 2HA  GLY A 175     142.913 117.641 105.272  1.00  0.00           H
ATOM    898  C   GLY A 175     141.658 116.019 104.683  1.00  0.00           C
ATOM    899  O   GLY A 175     140.494 115.658 104.533  1.00  0.00           O
ATOM    900  N   PHE A 176     142.678 115.372 104.115  1.00  0.00           N
ATOM    901  H   PHE A 176     143.615 115.738 104.214  1.00  0.00           H
ATOM    902  CA  PHE A 176     142.477 114.097 103.415  1.00  0.00           C
ATOM    903  HA  PHE A 176     141.775 114.286 102.610  1.00  0.00           H
ATOM    904  CB  PHE A 176     143.790 113.613 102.798  1.00  0.00           C
ATOM    905 1HB  PHE A 176     143.558 112.827 102.082  1.00  0.00           H
ATOM    906 2HB  PHE A 176     144.239 114.436 102.248  1.00  0.00           H
ATOM    907  CG  PHE A 176     144.803 113.076 103.777  1.00  0.00           C
ATOM    908  CD1 PHE A 176     144.868 111.695 104.038  1.00  0.00           C
ATOM    909  HD1 PHE A 176     144.200 111.015 103.532  1.00  0.00           H
ATOM    910  CE1 PHE A 176     145.795 111.198 104.962  1.00  0.00           C
ATOM    911  HE1 PHE A 176     145.831 110.141 105.174  1.00  0.00           H
ATOM    912  CZ  PHE A 176     146.665 112.075 105.628  1.00  0.00           C
ATOM    913  HZ  PHE A 176     147.374 111.691 106.341  1.00  0.00           H
ATOM    914  CE2 PHE A 176     146.602 113.452 105.368  1.00  0.00           C
ATOM    915  HE2 PHE A 176     147.265 114.127 105.883  1.00  0.00           H
ATOM    916  CD2 PHE A 176     145.679 113.951 104.442  1.00  0.00           C
ATOM    917  HD2 PHE A 176     145.641 115.010 104.243  1.00  0.00           H
ATOM    918  C   PHE A 176     141.845 113.033 104.324  1.00  0.00           C
ATOM    919  O   PHE A 176     141.046 112.204 103.891  1.00  0.00           O
ATOM    920  N   CYS A 177     142.125 113.154 105.621  1.00  0.00           N
ATOM    921  H   CYS A 177     142.869 113.787 105.879  1.00  0.00           H
ATOM    922  CA  CYS A 177     141.518 112.380 106.685  1.00  0.00           C
ATOM    923  HA  CYS A 177     141.646 111.330 106.426  1.00  0.00           H
ATOM    924  CB  CYS A 177     142.276 112.673 107.969  1.00  0.00           C
ATOM    925 1HB  CYS A 177     142.214 113.740 108.170  1.00  0.00           H
ATOM    926 2HB  CYS A 177     141.807 112.120 108.783  1.00  0.00           H
ATOM    927  SG  CYS A 177     143.990 112.134 107.692  1.00  0.00           S
ATOM    928  HG  CYS A 177     144.522 112.409 108.870  1.00  0.00           H
ATOM    929  C   CYS A 177     140.016 112.600 106.897  1.00  0.00           C
ATOM    930  O   CYS A 177     139.446 111.934 107.751  1.00  0.00           O
ATOM    931  N   VAL A 178     139.319 113.438 106.126  1.00  0.00           N
ATOM    932  H   VAL A 178     139.803 114.138 105.568  1.00  0.00           H
ATOM    933  CA  VAL A 178     137.865 113.244 105.964  1.00  0.00           C
ATOM    934  HA  VAL A 178     137.411 113.430 106.932  1.00  0.00           H
ATOM    935  CB  VAL A 178     137.268 114.250 104.967  1.00  0.00           C
ATOM    936  HB  VAL A 178     137.878 114.240 104.066  1.00  0.00           H
ATOM    937  CG1 VAL A 178     135.824 113.939 104.570  1.00  0.00           C
ATOM    938 1HG1 VAL A 178     135.467 114.689 103.865  1.00  0.00           H
ATOM    939 2HG1 VAL A 178     135.774 112.966 104.085  1.00  0.00           H
ATOM    940 3HG1 VAL A 178     135.191 113.935 105.453  1.00  0.00           H
ATOM    941  CG2 VAL A 178     137.256 115.658 105.572  1.00  0.00           C
ATOM    942 1HG2 VAL A 178     136.837 116.369 104.862  1.00  0.00           H
ATOM    943 2HG2 VAL A 178     136.657 115.664 106.484  1.00  0.00           H
ATOM    944 3HG2 VAL A 178     138.270 115.964 105.819  1.00  0.00           H
ATOM    945  C   VAL A 178     137.544 111.787 105.582  1.00  0.00           C
ATOM    946  O   VAL A 178     136.650 111.170 106.162  1.00  0.00           O
ATOM    947  N   GLY A 179     138.342 111.201 104.674  1.00  0.00           N
ATOM    948  H   GLY A 179     139.051 111.770 104.223  1.00  0.00           H
ATOM    949  CA  GLY A 179     138.318 109.775 104.336  1.00  0.00           C
ATOM    950 1HA  GLY A 179     137.429 109.573 103.753  1.00  0.00           H
ATOM    951 2HA  GLY A 179     139.187 109.565 103.715  1.00  0.00           H
ATOM    952  C   GLY A 179     138.347 108.805 105.524  1.00  0.00           C
ATOM    953  O   GLY A 179     137.747 107.733 105.464  1.00  0.00           O
ATOM    954  N   GLU A 180     139.005 109.193 106.615  1.00  0.00           N
ATOM    955  H   GLU A 180     139.415 110.116 106.615  1.00  0.00           H
ATOM    956  CA  GLU A 180     139.134 108.419 107.856  1.00  0.00           C
ATOM    957  HA  GLU A 180     139.552 107.452 107.590  1.00  0.00           H
ATOM    958  CB  GLU A 180     140.112 109.164 108.781  1.00  0.00           C
ATOM    959 1HB  GLU A 180     140.764 109.765 108.149  1.00  0.00           H
ATOM    960 2HB  GLU A 180     139.542 109.834 109.419  1.00  0.00           H
ATOM    961  CG  GLU A 180     141.019 108.318 109.675  1.00  0.00           C
ATOM    962 1HG  GLU A 180     140.463 108.014 110.561  1.00  0.00           H
ATOM    963 2HG  GLU A 180     141.326 107.422 109.132  1.00  0.00           H
ATOM    964  CD  GLU A 180     142.267 109.122 110.080  1.00  0.00           C
ATOM    965  OE1 GLU A 180     143.110 109.389 109.200  1.00  0.00           O
ATOM    966  OE2 GLU A 180     142.434 109.521 111.261  1.00  0.00           O
ATOM    967  C   GLU A 180     137.784 108.151 108.540  1.00  0.00           C
ATOM    968  O   GLU A 180     137.654 107.197 109.313  1.00  0.00           O
ATOM    969  N   PHE A 181     136.734 108.913 108.195  1.00  0.00           N
ATOM    970  H   PHE A 181     136.887 109.737 107.621  1.00  0.00           H
ATOM    971  CA  PHE A 181     135.369 108.563 108.594  1.00  0.00           C
ATOM    972  HA  PHE A 181     135.377 108.598 109.679  1.00  0.00           H
ATOM    973  CB  PHE A 181     134.357 109.592 108.080  1.00  0.00           C
ATOM    974 1HB  PHE A 181     134.729 110.583 108.296  1.00  0.00           H
ATOM    975 2HB  PHE A 181     134.262 109.490 107.001  1.00  0.00           H
ATOM    976  CG  PHE A 181     132.998 109.435 108.716  1.00  0.00           C
ATOM    977  CD1 PHE A 181     132.032 108.615 108.108  1.00  0.00           C
ATOM    978  HD1 PHE A 181     132.214 108.207 107.126  1.00  0.00           H
ATOM    979  CE1 PHE A 181     130.875 108.263 108.810  1.00  0.00           C
ATOM    980  HE1 PHE A 181     130.174 107.570 108.381  1.00  0.00           H
ATOM    981  CZ  PHE A 181     130.631 108.793 110.082  1.00  0.00           C
ATOM    982  HZ  PHE A 181     129.738 108.513 110.610  1.00  0.00           H
ATOM    983  CE2 PHE A 181     131.536 109.704 110.645  1.00  0.00           C
ATOM    984  HE2 PHE A 181     131.328 110.144 111.607  1.00  0.00           H
ATOM    985  CD2 PHE A 181     132.727 110.011 109.972  1.00  0.00           C
ATOM    986  HD2 PHE A 181     133.447 110.667 110.429  1.00  0.00           H
ATOM    987  C   PHE A 181     134.938 107.136 108.200  1.00  0.00           C
ATOM    988  O   PHE A 181     134.058 106.555 108.842  1.00  0.00           O
ATOM    989  N   THR A 182     135.592 106.526 107.204  1.00  0.00           N
ATOM    990  H   THR A 182     136.247 107.075 106.655  1.00  0.00           H
ATOM    991  CA  THR A 182     135.452 105.095 106.884  1.00  0.00           C
ATOM    992  HA  THR A 182     134.402 104.971 106.641  1.00  0.00           H
ATOM    993  CB  THR A 182     136.286 104.734 105.647  1.00  0.00           C
ATOM    994  HB  THR A 182     136.177 105.534 104.920  1.00  0.00           H
ATOM    995  CG2 THR A 182     137.775 104.552 105.944  1.00  0.00           C
ATOM    996 1HG2 THR A 182     138.307 104.322 105.025  1.00  0.00           H
ATOM    997 2HG2 THR A 182     138.183 105.465 106.372  1.00  0.00           H
ATOM    998 3HG2 THR A 182     137.921 103.742 106.656  1.00  0.00           H
ATOM    999  OG1 THR A 182     135.806 103.558 105.040  1.00  0.00           O
ATOM   1000  HG1 THR A 182     136.381 103.337 104.308  1.00  0.00           H
ATOM   1001  C   THR A 182     135.731 104.106 108.034  1.00  0.00           C
ATOM   1002  O   THR A 182     135.589 102.896 107.864  1.00  0.00           O
ATOM   1003  N   PHE A 183     136.082 104.596 109.227  1.00  0.00           N
ATOM   1004  H   PHE A 183     136.276 105.587 109.299  1.00  0.00           H
ATOM   1005  CA  PHE A 183     136.248 103.777 110.423  1.00  0.00           C
ATOM   1006  HA  PHE A 183     136.082 102.740 110.146  1.00  0.00           H
ATOM   1007  CB  PHE A 183     137.701 103.917 110.911  1.00  0.00           C
ATOM   1008 1HB  PHE A 183     137.845 104.934 111.270  1.00  0.00           H
ATOM   1009 2HB  PHE A 183     137.857 103.244 111.753  1.00  0.00           H
ATOM   1010  CG  PHE A 183     138.770 103.619 109.885  1.00  0.00           C
ATOM   1011  CD1 PHE A 183     138.868 102.338 109.313  1.00  0.00           C
ATOM   1012  HD1 PHE A 183     138.175 101.567 109.608  1.00  0.00           H
ATOM   1013  CE1 PHE A 183     139.851 102.068 108.353  1.00  0.00           C
ATOM   1014  HE1 PHE A 183     139.915 101.087 107.910  1.00  0.00           H
ATOM   1015  CZ  PHE A 183     140.747 103.073 107.958  1.00  0.00           C
ATOM   1016  HZ  PHE A 183     141.500 102.867 107.216  1.00  0.00           H
ATOM   1017  CE2 PHE A 183     140.663 104.348 108.537  1.00  0.00           C
ATOM   1018  HE2 PHE A 183     141.354 105.120 108.239  1.00  0.00           H
ATOM   1019  CD2 PHE A 183     139.684 104.618 109.501  1.00  0.00           C
ATOM   1020  HD2 PHE A 183     139.625 105.599 109.945  1.00  0.00           H
ATOM   1021  C   PHE A 183     135.231 104.082 111.542  1.00  0.00           C
ATOM   1022  O   PHE A 183     135.455 103.652 112.674  1.00  0.00           O
ATOM   1023  N   LEU A 184     134.106 104.788 111.304  1.00  0.00           N
ATOM   1024  H   LEU A 184     133.809 104.928 110.345  1.00  0.00           H
ATOM   1025  CA  LEU A 184     133.511 105.626 112.366  1.00  0.00           C
ATOM   1026  HA  LEU A 184     133.947 105.258 113.291  1.00  0.00           H
ATOM   1027  CB  LEU A 184     133.929 107.099 112.157  1.00  0.00           C
ATOM   1028 1HB  LEU A 184     134.744 107.160 111.442  1.00  0.00           H
ATOM   1029 2HB  LEU A 184     133.082 107.641 111.742  1.00  0.00           H
ATOM   1030  CG  LEU A 184     134.370 107.809 113.442  1.00  0.00           C
ATOM   1031  HG  LEU A 184     133.679 107.562 114.245  1.00  0.00           H
ATOM   1032  CD1 LEU A 184     135.779 107.386 113.841  1.00  0.00           C
ATOM   1033 1HD1 LEU A 184     136.071 107.899 114.757  1.00  0.00           H
ATOM   1034 2HD1 LEU A 184     135.806 106.312 114.007  1.00  0.00           H
ATOM   1035 3HD1 LEU A 184     136.482 107.644 113.048  1.00  0.00           H
ATOM   1036  CD2 LEU A 184     134.380 109.324 113.260  1.00  0.00           C
ATOM   1037 1HD2 LEU A 184     134.697 109.805 114.184  1.00  0.00           H
ATOM   1038 2HD2 LEU A 184     135.066 109.599 112.459  1.00  0.00           H
ATOM   1039 3HD2 LEU A 184     133.379 109.669 113.010  1.00  0.00           H
ATOM   1040  C   LEU A 184     132.010 105.517 112.673  1.00  0.00           C
ATOM   1041  O   LEU A 184     131.504 106.329 113.448  1.00  0.00           O
ATOM   1042  N   ARG A 185     131.314 104.490 112.173  1.00  0.00           N
ATOM   1043  H   ARG A 185     131.789 103.956 111.456  1.00  0.00           H
ATOM   1044  CA  ARG A 185     130.014 103.946 112.638  1.00  0.00           C
ATOM   1045  HA  ARG A 185     129.758 103.275 111.823  1.00  0.00           H
ATOM   1046  CB  ARG A 185     130.211 103.070 113.913  1.00  0.00           C
ATOM   1047 1HB  ARG A 185     130.019 102.036 113.624  1.00  0.00           H
ATOM   1048 2HB  ARG A 185     131.254 103.122 114.218  1.00  0.00           H
ATOM   1049  CG  ARG A 185     129.367 103.322 115.183  1.00  0.00           C
ATOM   1050 1HG  ARG A 185     128.351 103.580 114.923  1.00  0.00           H
ATOM   1051 2HG  ARG A 185     129.313 102.381 115.731  1.00  0.00           H
ATOM   1052  CD  ARG A 185     129.888 104.370 116.172  1.00  0.00           C
ATOM   1053 1HD  ARG A 185     129.252 104.358 117.057  1.00  0.00           H
ATOM   1054 2HD  ARG A 185     130.895 104.090 116.483  1.00  0.00           H
ATOM   1055  NE  ARG A 185     129.929 105.731 115.632  1.00  0.00           N
ATOM   1056  HE  ARG A 185     130.792 106.002 115.174  1.00  0.00           H
ATOM   1057  CZ  ARG A 185     128.996 106.668 115.684  1.00  0.00           C
ATOM   1058  NH1 ARG A 185     127.754 106.443 116.005  1.00  0.00           N
ATOM   1059 1HH1 ARG A 185     127.442 105.510 116.184  1.00  0.00           H
ATOM   1060 2HH1 ARG A 185     127.104 107.225 115.935  1.00  0.00           H
ATOM   1061  NH2 ARG A 185     129.312 107.892 115.411  1.00  0.00           N
ATOM   1062 1HH2 ARG A 185     130.243 108.123 115.110  1.00  0.00           H
ATOM   1063 2HH2 ARG A 185     128.561 108.580 115.386  1.00  0.00           H
ATOM   1064  C   ARG A 185     128.731 104.786 112.636  1.00  0.00           C
ATOM   1065  O   ARG A 185     127.661 104.196 112.757  1.00  0.00           O
ATOM   1066  N   ASP A 186     128.766 106.103 112.479  1.00  0.00           N
ATOM   1067  H   ASP A 186     129.666 106.560 112.436  1.00  0.00           H
ATOM   1068  CA  ASP A 186     127.531 106.881 112.409  1.00  0.00           C
ATOM   1069  HA  ASP A 186     126.919 106.535 113.240  1.00  0.00           H
ATOM   1070  CB  ASP A 186     127.767 108.382 112.576  1.00  0.00           C
ATOM   1071 1HB  ASP A 186     128.711 108.574 113.075  1.00  0.00           H
ATOM   1072 2HB  ASP A 186     127.806 108.876 111.607  1.00  0.00           H
ATOM   1073  CG  ASP A 186     126.617 108.949 113.387  1.00  0.00           C
ATOM   1074  OD1 ASP A 186     126.701 108.793 114.632  1.00  0.00           O
ATOM   1075  OD2 ASP A 186     125.649 109.428 112.754  1.00  0.00           O
ATOM   1076  C   ASP A 186     126.801 106.657 111.080  1.00  0.00           C
ATOM   1077  O   ASP A 186     127.411 106.898 110.040  1.00  0.00           O
ATOM   1078  N   PRO A 187     125.518 106.273 111.058  1.00  0.00           N
ATOM   1079  CD  PRO A 187     124.668 105.961 112.193  1.00  0.00           C
ATOM   1080 1HD  PRO A 187     124.663 106.782 112.907  1.00  0.00           H
ATOM   1081 2HD  PRO A 187     125.016 105.046 112.671  1.00  0.00           H
ATOM   1082  CG  PRO A 187     123.267 105.745 111.624  1.00  0.00           C
ATOM   1083 1HG  PRO A 187     122.707 106.680 111.641  1.00  0.00           H
ATOM   1084 2HG  PRO A 187     122.725 104.974 112.169  1.00  0.00           H
ATOM   1085  CB  PRO A 187     123.527 105.328 110.178  1.00  0.00           C
ATOM   1086 1HB  PRO A 187     122.692 105.595 109.534  1.00  0.00           H
ATOM   1087 2HB  PRO A 187     123.702 104.253 110.137  1.00  0.00           H
ATOM   1088  CA  PRO A 187     124.804 106.081 109.802  1.00  0.00           C
ATOM   1089  HA  PRO A 187     125.418 105.489 109.130  1.00  0.00           H
ATOM   1090  C   PRO A 187     124.487 107.393 109.085  1.00  0.00           C
ATOM   1091  O   PRO A 187     124.492 107.442 107.855  1.00  0.00           O
ATOM   1092  N   TRP A 188     124.225 108.459 109.842  1.00  0.00           N
ATOM   1093  H   TRP A 188     124.301 108.376 110.848  1.00  0.00           H
ATOM   1094  CA  TRP A 188     123.788 109.734 109.288  1.00  0.00           C
ATOM   1095  HA  TRP A 188     123.013 109.555 108.545  1.00  0.00           H
ATOM   1096  CB  TRP A 188     123.213 110.581 110.429  1.00  0.00           C
ATOM   1097 1HB  TRP A 188     124.028 110.880 111.085  1.00  0.00           H
ATOM   1098 2HB  TRP A 188     122.782 111.481 110.002  1.00  0.00           H
ATOM   1099  CG  TRP A 188     122.162 109.928 111.276  1.00  0.00           C
ATOM   1100  CD1 TRP A 188     122.318 109.501 112.546  1.00  0.00           C
ATOM   1101  HD1 TRP A 188     123.247 109.568 113.107  1.00  0.00           H
ATOM   1102  NE1 TRP A 188     121.143 108.954 113.011  1.00  0.00           N
ATOM   1103  HE1 TRP A 188     121.035 108.547 113.932  1.00  0.00           H
ATOM   1104  CE2 TRP A 188     120.156 109.001 112.053  1.00  0.00           C
ATOM   1105  CZ2 TRP A 188     118.818 108.600 112.039  1.00  0.00           C
ATOM   1106  HZ2 TRP A 188     118.369 108.144 112.907  1.00  0.00           H
ATOM   1107  CH2 TRP A 188     118.065 108.794 110.877  1.00  0.00           C
ATOM   1108  HH2 TRP A 188     117.028 108.499 110.846  1.00  0.00           H
ATOM   1109  CZ3 TRP A 188     118.656 109.380 109.746  1.00  0.00           C
ATOM   1110  HZ3 TRP A 188     118.071 109.522 108.855  1.00  0.00           H
ATOM   1111  CE3 TRP A 188     119.996 109.795 109.774  1.00  0.00           C
ATOM   1112  HE3 TRP A 188     120.434 110.251 108.900  1.00  0.00           H
ATOM   1113  CD2 TRP A 188     120.783 109.612 110.924  1.00  0.00           C
ATOM   1114  C   TRP A 188     124.951 110.422 108.574  1.00  0.00           C
ATOM   1115  O   TRP A 188     124.867 110.759 107.395  1.00  0.00           O
ATOM   1116  N   ASN A 189     126.084 110.546 109.265  1.00  0.00           N
ATOM   1117  H   ASN A 189     126.086 110.260 110.235  1.00  0.00           H
ATOM   1118  CA  ASN A 189     127.303 111.072 108.673  1.00  0.00           C
ATOM   1119  HA  ASN A 189     127.014 111.914 108.047  1.00  0.00           H
ATOM   1120  CB  ASN A 189     128.193 111.591 109.811  1.00  0.00           C
ATOM   1121 1HB  ASN A 189     127.561 111.931 110.628  1.00  0.00           H
ATOM   1122 2HB  ASN A 189     128.813 110.780 110.171  1.00  0.00           H
ATOM   1123  CG  ASN A 189     129.085 112.753 109.426  1.00  0.00           C
ATOM   1124  OD1 ASN A 189     129.094 113.793 110.060  1.00  0.00           O
ATOM   1125  ND2 ASN A 189     129.877 112.621 108.394  1.00  0.00           N
ATOM   1126 1HD2 ASN A 189     130.491 113.379 108.171  1.00  0.00           H
ATOM   1127 2HD2 ASN A 189     129.889 111.750 107.874  1.00  0.00           H
ATOM   1128  C   ASN A 189     128.007 110.062 107.738  1.00  0.00           C
ATOM   1129  O   ASN A 189     128.853 110.474 106.945  1.00  0.00           O
ATOM   1130  N   TRP A 190     127.662 108.769 107.768  1.00  0.00           N
ATOM   1131  H   TRP A 190     127.114 108.409 108.541  1.00  0.00           H
ATOM   1132  CA  TRP A 190     128.029 107.853 106.686  1.00  0.00           C
ATOM   1133  HA  TRP A 190     129.093 107.979 106.514  1.00  0.00           H
ATOM   1134  CB  TRP A 190     127.787 106.384 107.038  1.00  0.00           C
ATOM   1135 1HB  TRP A 190     128.382 106.138 107.911  1.00  0.00           H
ATOM   1136 2HB  TRP A 190     126.739 106.246 107.287  1.00  0.00           H
ATOM   1137  CG  TRP A 190     128.140 105.394 105.971  1.00  0.00           C
ATOM   1138  CD1 TRP A 190     127.271 104.612 105.300  1.00  0.00           C
ATOM   1139  HD1 TRP A 190     126.201 104.617 105.456  1.00  0.00           H
ATOM   1140  NE1 TRP A 190     127.942 103.815 104.401  1.00  0.00           N
ATOM   1141  HE1 TRP A 190     127.493 103.144 103.794  1.00  0.00           H
ATOM   1142  CE2 TRP A 190     129.296 104.054 104.436  1.00  0.00           C
ATOM   1143  CZ2 TRP A 190     130.377 103.522 103.727  1.00  0.00           C
ATOM   1144  HZ2 TRP A 190     130.222 102.756 102.986  1.00  0.00           H
ATOM   1145  CH2 TRP A 190     131.666 103.997 103.993  1.00  0.00           C
ATOM   1146  HH2 TRP A 190     132.515 103.597 103.461  1.00  0.00           H
ATOM   1147  CZ3 TRP A 190     131.856 104.993 104.963  1.00  0.00           C
ATOM   1148  HZ3 TRP A 190     132.849 105.361 105.157  1.00  0.00           H
ATOM   1149  CE3 TRP A 190     130.766 105.513 105.677  1.00  0.00           C
ATOM   1150  HE3 TRP A 190     130.932 106.274 106.420  1.00  0.00           H
ATOM   1151  CD2 TRP A 190     129.456 105.063 105.433  1.00  0.00           C
ATOM   1152  C   TRP A 190     127.314 108.215 105.391  1.00  0.00           C
ATOM   1153  O   TRP A 190     127.987 108.387 104.380  1.00  0.00           O
ATOM   1154  N   LEU A 191     125.991 108.402 105.418  1.00  0.00           N
ATOM   1155  H   LEU A 191     125.477 108.223 106.275  1.00  0.00           H
ATOM   1156  CA  LEU A 191     125.263 108.899 104.253  1.00  0.00           C
ATOM   1157  HA  LEU A 191     125.408 108.186 103.444  1.00  0.00           H
ATOM   1158  CB  LEU A 191     123.770 108.963 104.601  1.00  0.00           C
ATOM   1159 1HB  LEU A 191     123.487 107.975 104.961  1.00  0.00           H
ATOM   1160 2HB  LEU A 191     123.625 109.678 105.406  1.00  0.00           H
ATOM   1161  CG  LEU A 191     122.832 109.329 103.444  1.00  0.00           C
ATOM   1162  HG  LEU A 191     123.214 108.888 102.526  1.00  0.00           H
ATOM   1163  CD1 LEU A 191     121.429 108.790 103.731  1.00  0.00           C
ATOM   1164 1HD1 LEU A 191     120.758 109.054 102.917  1.00  0.00           H
ATOM   1165 2HD1 LEU A 191     121.463 107.707 103.826  1.00  0.00           H
ATOM   1166 3HD1 LEU A 191     121.051 109.217 104.660  1.00  0.00           H
ATOM   1167  CD2 LEU A 191     122.678 110.834 103.249  1.00  0.00           C
ATOM   1168 1HD2 LEU A 191     122.002 111.027 102.417  1.00  0.00           H
ATOM   1169 2HD2 LEU A 191     122.284 111.290 104.157  1.00  0.00           H
ATOM   1170 3HD2 LEU A 191     123.640 111.276 103.015  1.00  0.00           H
ATOM   1171  C   LEU A 191     125.843 110.221 103.751  1.00  0.00           C
ATOM   1172  O   LEU A 191     126.108 110.334 102.558  1.00  0.00           O
ATOM   1173  N   ASP A 192     126.127 111.173 104.642  1.00  0.00           N
ATOM   1174  H   ASP A 192     125.800 111.067 105.597  1.00  0.00           H
ATOM   1175  CA  ASP A 192     126.776 112.424 104.241  1.00  0.00           C
ATOM   1176  HA  ASP A 192     126.111 112.923 103.539  1.00  0.00           H
ATOM   1177  CB  ASP A 192     127.051 113.310 105.462  1.00  0.00           C
ATOM   1178 1HB  ASP A 192     127.653 112.742 106.165  1.00  0.00           H
ATOM   1179 2HB  ASP A 192     127.652 114.157 105.131  1.00  0.00           H
ATOM   1180  CG  ASP A 192     125.849 113.870 106.202  1.00  0.00           C
ATOM   1181  OD1 ASP A 192     124.709 113.425 105.998  1.00  0.00           O
ATOM   1182  OD2 ASP A 192     126.068 114.823 106.986  1.00  0.00           O
ATOM   1183  C   ASP A 192     128.140 112.203 103.566  1.00  0.00           C
ATOM   1184  O   ASP A 192     128.493 112.882 102.607  1.00  0.00           O
ATOM   1185  N   PHE A 193     128.937 111.264 104.075  1.00  0.00           N
ATOM   1186  H   PHE A 193     128.582 110.705 104.839  1.00  0.00           H
ATOM   1187  CA  PHE A 193     130.300 111.018 103.618  1.00  0.00           C
ATOM   1188  HA  PHE A 193     130.843 111.957 103.575  1.00  0.00           H
ATOM   1189  CB  PHE A 193     130.983 110.100 104.637  1.00  0.00           C
ATOM   1190 1HB  PHE A 193     131.137 110.658 105.559  1.00  0.00           H
ATOM   1191 2HB  PHE A 193     130.327 109.265 104.861  1.00  0.00           H
ATOM   1192  CG  PHE A 193     132.307 109.544 104.204  1.00  0.00           C
ATOM   1193  CD1 PHE A 193     133.447 110.360 104.232  1.00  0.00           C
ATOM   1194  HD1 PHE A 193     133.373 111.378 104.576  1.00  0.00           H
ATOM   1195  CE1 PHE A 193     134.676 109.850 103.805  1.00  0.00           C
ATOM   1196  HE1 PHE A 193     135.538 110.491 103.807  1.00  0.00           H
ATOM   1197  CZ  PHE A 193     134.782 108.519 103.375  1.00  0.00           C
ATOM   1198  HZ  PHE A 193     135.733 108.126 103.056  1.00  0.00           H
ATOM   1199  CE2 PHE A 193     133.645 107.699 103.361  1.00  0.00           C
ATOM   1200  HE2 PHE A 193     133.722 106.677 103.023  1.00  0.00           H
ATOM   1201  CD2 PHE A 193     132.408 108.211 103.769  1.00  0.00           C
ATOM   1202  HD2 PHE A 193     131.531 107.583 103.745  1.00  0.00           H
ATOM   1203  C   PHE A 193     130.286 110.420 102.213  1.00  0.00           C
ATOM   1204  O   PHE A 193     130.857 110.973 101.268  1.00  0.00           O
ATOM   1205  N   VAL A 194     129.537 109.331 102.056  1.00  0.00           N
ATOM   1206  H   VAL A 194     129.070 108.958 102.880  1.00  0.00           H
ATOM   1207  CA  VAL A 194     129.319 108.666 100.780  1.00  0.00           C
ATOM   1208  HA  VAL A 194     130.280 108.306 100.428  1.00  0.00           H
ATOM   1209  CB  VAL A 194     128.367 107.475 100.953  1.00  0.00           C
ATOM   1210  HB  VAL A 194     127.449 107.834 101.413  1.00  0.00           H
ATOM   1211  CG1 VAL A 194     128.023 106.797  99.626  1.00  0.00           C
ATOM   1212 1HG1 VAL A 194     127.346 105.963  99.808  1.00  0.00           H
ATOM   1213 2HG1 VAL A 194     127.525 107.504  98.966  1.00  0.00           H
ATOM   1214 3HG1 VAL A 194     128.931 106.428  99.149  1.00  0.00           H
ATOM   1215  CG2 VAL A 194     128.997 106.399 101.841  1.00  0.00           C
ATOM   1216 1HG2 VAL A 194     128.305 105.567 101.959  1.00  0.00           H
ATOM   1217 2HG2 VAL A 194     129.921 106.037 101.393  1.00  0.00           H
ATOM   1218 3HG2 VAL A 194     129.216 106.803 102.825  1.00  0.00           H
ATOM   1219  C   VAL A 194     128.783 109.650  99.753  1.00  0.00           C
ATOM   1220  O   VAL A 194     129.287 109.678  98.633  1.00  0.00           O
ATOM   1221  N   VAL A 195     127.819 110.496 100.129  1.00  0.00           N
ATOM   1222  H   VAL A 195     127.441 110.425 101.071  1.00  0.00           H
ATOM   1223  CA  VAL A 195     127.271 111.492  99.218  1.00  0.00           C
ATOM   1224  HA  VAL A 195     127.057 110.972  98.290  1.00  0.00           H
ATOM   1225  CB  VAL A 195     125.940 112.060  99.736  1.00  0.00           C
ATOM   1226  HB  VAL A 195     126.093 112.417 100.750  1.00  0.00           H
ATOM   1227  CG1 VAL A 195     125.365 113.200  98.890  1.00  0.00           C
ATOM   1228 1HG1 VAL A 195     124.428 113.542  99.328  1.00  0.00           H
ATOM   1229 2HG1 VAL A 195     126.058 114.033  98.866  1.00  0.00           H
ATOM   1230 3HG1 VAL A 195     125.184 112.855  97.873  1.00  0.00           H
ATOM   1231  CG2 VAL A 195     124.854 110.976  99.701  1.00  0.00           C
ATOM   1232 1HG2 VAL A 195     123.912 111.374 100.078  1.00  0.00           H
ATOM   1233 2HG2 VAL A 195     124.707 110.625  98.681  1.00  0.00           H
ATOM   1234 3HG2 VAL A 195     125.143 110.132 100.320  1.00  0.00           H
ATOM   1235  C   VAL A 195     128.285 112.571  98.848  1.00  0.00           C
ATOM   1236  O   VAL A 195     128.235 112.985  97.696  1.00  0.00           O
ATOM   1237  N   ILE A 196     129.216 113.016  99.709  1.00  0.00           N
ATOM   1238  H   ILE A 196     129.247 112.663 100.663  1.00  0.00           H
ATOM   1239  CA  ILE A 196     130.196 114.024  99.259  1.00  0.00           C
ATOM   1240  HA  ILE A 196     129.630 114.731  98.657  1.00  0.00           H
ATOM   1241  CB  ILE A 196     130.839 114.853 100.392  1.00  0.00           C
ATOM   1242  HB  ILE A 196     130.040 115.305 100.962  1.00  0.00           H
ATOM   1243  CG2 ILE A 196     131.657 114.044 101.396  1.00  0.00           C
ATOM   1244 1HG2 ILE A 196     132.055 114.700 102.163  1.00  0.00           H
ATOM   1245 2HG2 ILE A 196     130.997 113.338 101.884  1.00  0.00           H
ATOM   1246 3HG2 ILE A 196     132.474 113.526 100.902  1.00  0.00           H
ATOM   1247  CG1 ILE A 196     131.692 115.980  99.766  1.00  0.00           C
ATOM   1248 1HG1 ILE A 196     132.582 115.551  99.308  1.00  0.00           H
ATOM   1249 2HG1 ILE A 196     131.111 116.478  98.989  1.00  0.00           H
ATOM   1250  CD1 ILE A 196     132.159 117.054 100.740  1.00  0.00           C
ATOM   1251 1HD1 ILE A 196     132.746 117.796 100.200  1.00  0.00           H
ATOM   1252 2HD1 ILE A 196     131.294 117.533 101.189  1.00  0.00           H
ATOM   1253 3HD1 ILE A 196     132.787 116.616 101.510  1.00  0.00           H
ATOM   1254  C   ILE A 196     131.263 113.416  98.350  1.00  0.00           C
ATOM   1255  O   ILE A 196     131.651 114.025  97.358  1.00  0.00           O
ATOM   1256  N   VAL A 197     131.700 112.192  98.655  1.00  0.00           N
ATOM   1257  H   VAL A 197     131.337 111.747  99.496  1.00  0.00           H
ATOM   1258  CA  VAL A 197     132.683 111.478  97.831  1.00  0.00           C
ATOM   1259  HA  VAL A 197     133.553 112.119  97.721  1.00  0.00           H
ATOM   1260  CB  VAL A 197     133.116 110.176  98.527  1.00  0.00           C
ATOM   1261  HB  VAL A 197     132.220 109.614  98.784  1.00  0.00           H
ATOM   1262  CG1 VAL A 197     134.010 109.294  97.655  1.00  0.00           C
ATOM   1263 1HG1 VAL A 197     134.280 108.390  98.200  1.00  0.00           H
ATOM   1264 2HG1 VAL A 197     133.475 109.000  96.755  1.00  0.00           H
ATOM   1265 3HG1 VAL A 197     134.916 109.834  97.380  1.00  0.00           H
ATOM   1266  CG2 VAL A 197     133.917 110.469  99.799  1.00  0.00           C
ATOM   1267 1HG2 VAL A 197     134.206 109.535 100.282  1.00  0.00           H
ATOM   1268 2HG2 VAL A 197     134.812 111.038  99.554  1.00  0.00           H
ATOM   1269 3HG2 VAL A 197     133.312 111.040 100.499  1.00  0.00           H
ATOM   1270  C   VAL A 197     132.130 111.207  96.428  1.00  0.00           C
ATOM   1271  O   VAL A 197     132.822 111.402  95.425  1.00  0.00           O
ATOM   1272  N   PHE A 198     130.864 110.794  96.353  1.00  0.00           N
ATOM   1273  H   PHE A 198     130.345 110.657  97.215  1.00  0.00           H
ATOM   1274  CA  PHE A 198     130.214 110.458  95.094  1.00  0.00           C
ATOM   1275  HA  PHE A 198     130.937 109.928  94.479  1.00  0.00           H
ATOM   1276  CB  PHE A 198     129.032 109.530  95.375  1.00  0.00           C
ATOM   1277 1HB  PHE A 198     129.235 108.971  96.284  1.00  0.00           H
ATOM   1278 2HB  PHE A 198     128.145 110.132  95.551  1.00  0.00           H
ATOM   1279  CG  PHE A 198     128.724 108.518  94.301  1.00  0.00           C
ATOM   1280  CD1 PHE A 198     128.938 107.148  94.537  1.00  0.00           C
ATOM   1281  HD1 PHE A 198     129.364 106.821  95.473  1.00  0.00           H
ATOM   1282  CE1 PHE A 198     128.590 106.201  93.566  1.00  0.00           C
ATOM   1283  HE1 PHE A 198     128.763 105.152  93.747  1.00  0.00           H
ATOM   1284  CZ  PHE A 198     128.010 106.613  92.358  1.00  0.00           C
ATOM   1285  HZ  PHE A 198     127.729 105.882  91.618  1.00  0.00           H
ATOM   1286  CE2 PHE A 198     127.813 107.980  92.112  1.00  0.00           C
ATOM   1287  HE2 PHE A 198     127.377 108.304  91.181  1.00  0.00           H
ATOM   1288  CD2 PHE A 198     128.176 108.927  93.076  1.00  0.00           C
ATOM   1289  HD2 PHE A 198     128.015 109.973  92.884  1.00  0.00           H
ATOM   1290  C   PHE A 198     129.787 111.707  94.320  1.00  0.00           C
ATOM   1291  O   PHE A 198     129.862 111.707  93.094  1.00  0.00           O
ATOM   1292  N   ALA A 199     129.399 112.781  95.016  1.00  0.00           N
ATOM   1293  H   ALA A 199     129.262 112.690  96.018  1.00  0.00           H
ATOM   1294  CA  ALA A 199     129.176 114.096  94.422  1.00  0.00           C
ATOM   1295  HA  ALA A 199     128.409 114.004  93.661  1.00  0.00           H
ATOM   1296  CB  ALA A 199     128.670 115.067  95.489  1.00  0.00           C
ATOM   1297 1HB  ALA A 199     128.502 116.043  95.038  1.00  0.00           H
ATOM   1298 2HB  ALA A 199     127.729 114.705  95.897  1.00  0.00           H
ATOM   1299 3HB  ALA A 199     129.403 115.166  96.286  1.00  0.00           H
ATOM   1300  C   ALA A 199     130.452 114.596  93.738  1.00  0.00           C
ATOM   1301  O   ALA A 199     130.461 114.822  92.539  1.00  0.00           O
ATOM   1302  N   TYR A 200     131.569 114.625  94.469  1.00  0.00           N
ATOM   1303  H   TYR A 200     131.494 114.406  95.458  1.00  0.00           H
ATOM   1304  CA  TYR A 200     132.885 114.974  93.939  1.00  0.00           C
ATOM   1305  HA  TYR A 200     132.847 116.016  93.632  1.00  0.00           H
ATOM   1306  CB  TYR A 200     133.931 114.815  95.049  1.00  0.00           C
ATOM   1307 1HB  TYR A 200     133.529 115.259  95.958  1.00  0.00           H
ATOM   1308 2HB  TYR A 200     134.081 113.755  95.240  1.00  0.00           H
ATOM   1309  CG  TYR A 200     135.277 115.446  94.783  1.00  0.00           C
ATOM   1310  CD1 TYR A 200     135.648 116.622  95.462  1.00  0.00           C
ATOM   1311  HD1 TYR A 200     134.962 117.069  96.165  1.00  0.00           H
ATOM   1312  CE1 TYR A 200     136.897 117.213  95.230  1.00  0.00           C
ATOM   1313  HE1 TYR A 200     137.176 118.115  95.748  1.00  0.00           H
ATOM   1314  CZ  TYR A 200     137.788 116.646  94.300  1.00  0.00           C
ATOM   1315  OH  TYR A 200     138.985 117.230  94.045  1.00  0.00           O
ATOM   1316  HH  TYR A 200     139.468 116.738  93.384  1.00  0.00           H
ATOM   1317  CE2 TYR A 200     137.431 115.451  93.640  1.00  0.00           C
ATOM   1318  HE2 TYR A 200     138.112 115.003  92.936  1.00  0.00           H
ATOM   1319  CD2 TYR A 200     136.189 114.850  93.891  1.00  0.00           C
ATOM   1320  HD2 TYR A 200     135.924 113.929  93.394  1.00  0.00           H
ATOM   1321  C   TYR A 200     133.239 114.149  92.698  1.00  0.00           C
ATOM   1322  O   TYR A 200     133.571 114.726  91.665  1.00  0.00           O
ATOM   1323  N   LEU A 201     133.080 112.821  92.757  1.00  0.00           N
ATOM   1324  H   LEU A 201     132.830 112.406  93.651  1.00  0.00           H
ATOM   1325  CA  LEU A 201     133.256 111.944  91.598  1.00  0.00           C
ATOM   1326  HA  LEU A 201     134.298 112.016  91.299  1.00  0.00           H
ATOM   1327  CB  LEU A 201     132.963 110.500  92.041  1.00  0.00           C
ATOM   1328 1HB  LEU A 201     133.659 110.238  92.835  1.00  0.00           H
ATOM   1329 2HB  LEU A 201     131.956 110.464  92.445  1.00  0.00           H
ATOM   1330  CG  LEU A 201     133.051 109.429  90.948  1.00  0.00           C
ATOM   1331  HG  LEU A 201     132.340 109.664  90.160  1.00  0.00           H
ATOM   1332  CD1 LEU A 201     134.444 109.345  90.340  1.00  0.00           C
ATOM   1333 1HD1 LEU A 201     134.454 108.576  89.568  1.00  0.00           H
ATOM   1334 2HD1 LEU A 201     134.693 110.299  89.884  1.00  0.00           H
ATOM   1335 3HD1 LEU A 201     135.172 109.099  91.111  1.00  0.00           H
ATOM   1336  CD2 LEU A 201     132.706 108.061  91.542  1.00  0.00           C
ATOM   1337 1HD2 LEU A 201     132.764 107.298  90.767  1.00  0.00           H
ATOM   1338 2HD2 LEU A 201     133.403 107.816  92.341  1.00  0.00           H
ATOM   1339 3HD2 LEU A 201     131.693 108.081  91.945  1.00  0.00           H
ATOM   1340  C   LEU A 201     132.420 112.370  90.378  1.00  0.00           C
ATOM   1341  O   LEU A 201     132.967 112.521  89.286  1.00  0.00           O
ATOM   1342  N   THR A 202     131.121 112.622  90.554  1.00  0.00           N
ATOM   1343  H   THR A 202     130.734 112.513  91.488  1.00  0.00           H
ATOM   1344  CA  THR A 202     130.224 113.076  89.478  1.00  0.00           C
ATOM   1345  HA  THR A 202     130.609 112.623  88.569  1.00  0.00           H
ATOM   1346  CB  THR A 202     128.811 112.522  89.680  1.00  0.00           C
ATOM   1347  HB  THR A 202     128.921 111.484  89.989  1.00  0.00           H
ATOM   1348  CG2 THR A 202     127.959 113.217  90.731  1.00  0.00           C
ATOM   1349 1HG2 THR A 202     126.991 112.727  90.800  1.00  0.00           H
ATOM   1350 2HG2 THR A 202     128.452 113.161  91.692  1.00  0.00           H
ATOM   1351 3HG2 THR A 202     127.830 114.263  90.478  1.00  0.00           H
ATOM   1352  OG1 THR A 202     128.091 112.549  88.466  1.00  0.00           O
ATOM   1353  HG1 THR A 202     127.226 112.161  88.667  1.00  0.00           H
ATOM   1354  C   THR A 202     130.250 114.591  89.223  1.00  0.00           C
ATOM   1355  O   THR A 202     129.417 115.128  88.479  1.00  0.00           O
ATOM   1356  N   GLU A 203     131.256 115.288  89.746  1.00  0.00           N
ATOM   1357  H   GLU A 203     131.853 114.820  90.421  1.00  0.00           H
ATOM   1358  CA  GLU A 203     131.507 116.699  89.480  1.00  0.00           C
ATOM   1359  HA  GLU A 203     130.758 117.077  88.793  1.00  0.00           H
ATOM   1360  CB  GLU A 203     131.413 117.528  90.783  1.00  0.00           C
ATOM   1361 1HB  GLU A 203     131.689 116.913  91.632  1.00  0.00           H
ATOM   1362 2HB  GLU A 203     132.152 118.328  90.706  1.00  0.00           H
ATOM   1363  CG  GLU A 203     130.055 118.206  91.068  1.00  0.00           C
ATOM   1364 1HG  GLU A 203     130.271 119.187  91.496  1.00  0.00           H
ATOM   1365 2HG  GLU A 203     129.553 118.382  90.118  1.00  0.00           H
ATOM   1366  CD  GLU A 203     129.085 117.484  92.031  1.00  0.00           C
ATOM   1367  OE1 GLU A 203     129.011 117.874  93.227  1.00  0.00           O
ATOM   1368  OE2 GLU A 203     128.289 116.637  91.567  1.00  0.00           O
ATOM   1369  C   GLU A 203     132.860 116.805  88.758  1.00  0.00           C
ATOM   1370  O   GLU A 203     132.903 116.899  87.528  1.00  0.00           O
ATOM   1371  N   PHE A 204     133.970 116.638  89.481  1.00  0.00           N
ATOM   1372  H   PHE A 204     133.867 116.485  90.478  1.00  0.00           H
ATOM   1373  CA  PHE A 204     135.328 116.616  88.933  1.00  0.00           C
ATOM   1374  HA  PHE A 204     135.443 117.540  88.375  1.00  0.00           H
ATOM   1375  CB  PHE A 204     136.328 116.598  90.094  1.00  0.00           C
ATOM   1376 1HB  PHE A 204     136.098 115.760  90.751  1.00  0.00           H
ATOM   1377 2HB  PHE A 204     137.331 116.442  89.699  1.00  0.00           H
ATOM   1378  CG  PHE A 204     136.333 117.869  90.905  1.00  0.00           C
ATOM   1379  CD1 PHE A 204     137.102 118.970  90.485  1.00  0.00           C
ATOM   1380  HD1 PHE A 204     137.701 118.898  89.591  1.00  0.00           H
ATOM   1381  CE1 PHE A 204     137.085 120.161  91.222  1.00  0.00           C
ATOM   1382  HE1 PHE A 204     137.670 121.007  90.896  1.00  0.00           H
ATOM   1383  CZ  PHE A 204     136.306 120.262  92.384  1.00  0.00           C
ATOM   1384  HZ  PHE A 204     136.293 121.180  92.949  1.00  0.00           H
ATOM   1385  CE2 PHE A 204     135.546 119.162  92.809  1.00  0.00           C
ATOM   1386  HE2 PHE A 204     134.949 119.236  93.704  1.00  0.00           H
ATOM   1387  CD2 PHE A 204     135.558 117.971  92.073  1.00  0.00           C
ATOM   1388  HD2 PHE A 204     134.973 117.129  92.407  1.00  0.00           H
ATOM   1389  C   PHE A 204     135.629 115.493  87.930  1.00  0.00           C
ATOM   1390  O   PHE A 204     136.605 115.590  87.182  1.00  0.00           O
ATOM   1391  N   VAL A 205     134.779 114.468  87.856  1.00  0.00           N
ATOM   1392  H   VAL A 205     134.040 114.402  88.547  1.00  0.00           H
ATOM   1393  CA  VAL A 205     134.863 113.417  86.834  1.00  0.00           C
ATOM   1394  HA  VAL A 205     135.542 113.778  86.067  1.00  0.00           H
ATOM   1395  CB  VAL A 205     135.466 112.104  87.380  1.00  0.00           C
ATOM   1396  HB  VAL A 205     134.654 111.463  87.712  1.00  0.00           H
ATOM   1397  CG1 VAL A 205     136.270 111.391  86.284  1.00  0.00           C
ATOM   1398 1HG1 VAL A 205     136.690 110.464  86.672  1.00  0.00           H
ATOM   1399 2HG1 VAL A 205     135.623 111.152  85.445  1.00  0.00           H
ATOM   1400 3HG1 VAL A 205     137.082 112.032  85.940  1.00  0.00           H
ATOM   1401  CG2 VAL A 205     136.432 112.279  88.557  1.00  0.00           C
ATOM   1402 1HG2 VAL A 205     136.806 111.307  88.876  1.00  0.00           H
ATOM   1403 2HG2 VAL A 205     137.270 112.909  88.258  1.00  0.00           H
ATOM   1404 3HG2 VAL A 205     135.906 112.736  89.393  1.00  0.00           H
ATOM   1405  C   VAL A 205     133.510 113.207  86.145  1.00  0.00           C
ATOM   1406  O   VAL A 205     133.225 112.125  85.632  1.00  0.00           O
ATOM   1407  N   ASN A 206     132.672 114.254  86.076  1.00  0.00           N
ATOM   1408  H   ASN A 206     132.989 115.143  86.456  1.00  0.00           H
ATOM   1409  CA  ASN A 206     131.279 114.150  85.620  1.00  0.00           C
ATOM   1410  HA  ASN A 206     130.740 113.573  86.369  1.00  0.00           H
ATOM   1411  CB  ASN A 206     130.668 115.559  85.534  1.00  0.00           C
ATOM   1412 1HB  ASN A 206     130.757 116.044  86.500  1.00  0.00           H
ATOM   1413 2HB  ASN A 206     131.233 116.149  84.817  1.00  0.00           H
ATOM   1414  CG  ASN A 206     129.207 115.576  85.110  1.00  0.00           C
ATOM   1415  OD1 ASN A 206     128.860 115.289  83.975  1.00  0.00           O
ATOM   1416  ND2 ASN A 206     128.308 115.943  85.992  1.00  0.00           N
ATOM   1417 1HD2 ASN A 206     127.345 115.978  85.717  1.00  0.00           H
ATOM   1418 2HD2 ASN A 206     128.612 116.187  86.925  1.00  0.00           H
ATOM   1419  C   ASN A 206     131.103 113.400  84.290  1.00  0.00           C
ATOM   1420  O   ASN A 206     130.196 112.574  84.166  1.00  0.00           O
ATOM   1421  N   LEU A 207     131.974 113.657  83.309  1.00  0.00           N
ATOM   1422  H   LEU A 207     132.705 114.327  83.496  1.00  0.00           H
ATOM   1423  CA  LEU A 207     131.896 113.062  81.975  1.00  0.00           C
ATOM   1424  HA  LEU A 207     130.847 112.923  81.738  1.00  0.00           H
ATOM   1425  CB  LEU A 207     132.516 114.061  80.984  1.00  0.00           C
ATOM   1426 1HB  LEU A 207     131.991 115.008  81.081  1.00  0.00           H
ATOM   1427 2HB  LEU A 207     133.558 114.213  81.263  1.00  0.00           H
ATOM   1428  CG  LEU A 207     132.497 113.655  79.502  1.00  0.00           C
ATOM   1429  HG  LEU A 207     133.117 112.772  79.371  1.00  0.00           H
ATOM   1430  CD1 LEU A 207     131.096 113.353  78.982  1.00  0.00           C
ATOM   1431 1HD1 LEU A 207     131.157 113.068  77.932  1.00  0.00           H
ATOM   1432 2HD1 LEU A 207     130.675 112.523  79.542  1.00  0.00           H
ATOM   1433 3HD1 LEU A 207     130.464 114.233  79.090  1.00  0.00           H
ATOM   1434  CD2 LEU A 207     133.068 114.792  78.658  1.00  0.00           C
ATOM   1435 1HD2 LEU A 207     133.061 114.510  77.606  1.00  0.00           H
ATOM   1436 2HD2 LEU A 207     132.469 115.693  78.788  1.00  0.00           H
ATOM   1437 3HD2 LEU A 207     134.095 114.997  78.959  1.00  0.00           H
ATOM   1438  C   LEU A 207     132.553 111.682  81.856  1.00  0.00           C
ATOM   1439  O   LEU A 207     132.200 110.923  80.959  1.00  0.00           O
ATOM   1440  N   GLY A 208     133.458 111.337  82.771  1.00  0.00           N
ATOM   1441  H   GLY A 208     133.543 111.919  83.597  1.00  0.00           H
ATOM   1442  CA  GLY A 208     134.379 110.208  82.652  1.00  0.00           C
ATOM   1443 1HA  GLY A 208     134.764 110.188  81.635  1.00  0.00           H
ATOM   1444 2HA  GLY A 208     135.211 110.374  83.330  1.00  0.00           H
ATOM   1445  C   GLY A 208     133.788 108.832  82.961  1.00  0.00           C
ATOM   1446  O   GLY A 208     134.522 107.936  83.376  1.00  0.00           O
ATOM   1447  N   ASN A 209     132.471 108.659  82.824  1.00  0.00           N
ATOM   1448  H   ASN A 209     131.933 109.436  82.465  1.00  0.00           H
ATOM   1449  CA  ASN A 209     131.807 107.376  82.963  1.00  0.00           C
ATOM   1450  HA  ASN A 209     132.358 106.665  82.346  1.00  0.00           H
ATOM   1451  CB  ASN A 209     131.880 106.947  84.440  1.00  0.00           C
ATOM   1452 1HB  ASN A 209     132.625 107.526  84.982  1.00  0.00           H
ATOM   1453 2HB  ASN A 209     130.924 107.115  84.924  1.00  0.00           H
ATOM   1454  CG  ASN A 209     132.235 105.486  84.540  1.00  0.00           C
ATOM   1455  OD1 ASN A 209     131.373 104.625  84.561  1.00  0.00           O
ATOM   1456  ND2 ASN A 209     133.509 105.176  84.511  1.00  0.00           N
ATOM   1457 1HD2 ASN A 209     133.766 104.208  84.573  1.00  0.00           H
ATOM   1458 2HD2 ASN A 209     134.193 105.918  84.400  1.00  0.00           H
ATOM   1459  C   ASN A 209     130.350 107.374  82.476  1.00  0.00           C
ATOM   1460  O   ASN A 209     129.830 108.362  81.942  1.00  0.00           O
ATOM   1461  N   VAL A 210     129.681 106.245  82.711  1.00  0.00           N
ATOM   1462  H   VAL A 210     130.206 105.461  83.095  1.00  0.00           H
ATOM   1463  CA  VAL A 210     128.237 106.061  82.568  1.00  0.00           C
ATOM   1464  HA  VAL A 210     128.042 106.061  81.497  1.00  0.00           H
ATOM   1465  CB  VAL A 210     127.830 104.682  83.123  1.00  0.00           C
ATOM   1466  HB  VAL A 210     128.037 104.676  84.191  1.00  0.00           H
ATOM   1467  CG1 VAL A 210     126.345 104.381  82.906  1.00  0.00           C
ATOM   1468 1HG1 VAL A 210     126.103 103.404  83.329  1.00  0.00           H
ATOM   1469 2HG1 VAL A 210     125.737 105.119  83.411  1.00  0.00           H
ATOM   1470 3HG1 VAL A 210     126.112 104.371  81.843  1.00  0.00           H
ATOM   1471  CG2 VAL A 210     128.601 103.536  82.460  1.00  0.00           C
ATOM   1472 1HG2 VAL A 210     128.293 102.583  82.890  1.00  0.00           H
ATOM   1473 2HG2 VAL A 210     128.410 103.521  81.388  1.00  0.00           H
ATOM   1474 3HG2 VAL A 210     129.669 103.650  82.635  1.00  0.00           H
ATOM   1475  C   VAL A 210     127.417 107.194  83.232  1.00  0.00           C
ATOM   1476  O   VAL A 210     127.622 107.618  84.384  1.00  0.00           O
ATOM   1477  N   SER A 211     126.398 107.670  82.508  1.00  0.00           N
ATOM   1478  H   SER A 211     126.230 107.277  81.591  1.00  0.00           H
ATOM   1479  CA  SER A 211     125.592 108.814  82.970  1.00  0.00           C
ATOM   1480  HA  SER A 211     126.322 109.583  83.212  1.00  0.00           H
ATOM   1481  CB  SER A 211     124.666 109.322  81.861  1.00  0.00           C
ATOM   1482 1HB  SER A 211     125.175 109.258  80.901  1.00  0.00           H
ATOM   1483 2HB  SER A 211     123.773 108.700  81.824  1.00  0.00           H
ATOM   1484  OG  SER A 211     124.314 110.675  82.059  1.00  0.00           O
ATOM   1485  HG  SER A 211     123.666 110.929  81.395  1.00  0.00           H
ATOM   1486  C   SER A 211     124.755 108.548  84.243  1.00  0.00           C
ATOM   1487  O   SER A 211     124.227 109.469  84.877  1.00  0.00           O
ATOM   1488  N   ALA A 212     124.650 107.280  84.659  1.00  0.00           N
ATOM   1489  H   ALA A 212     125.009 106.546  84.072  1.00  0.00           H
ATOM   1490  CA  ALA A 212     124.093 106.928  85.963  1.00  0.00           C
ATOM   1491  HA  ALA A 212     123.040 107.191  85.939  1.00  0.00           H
ATOM   1492  CB  ALA A 212     124.220 105.414  86.147  1.00  0.00           C
ATOM   1493 1HB  ALA A 212     123.793 105.130  87.108  1.00  0.00           H
ATOM   1494 2HB  ALA A 212     123.673 104.901  85.357  1.00  0.00           H
ATOM   1495 3HB  ALA A 212     125.266 105.110  86.116  1.00  0.00           H
ATOM   1496  C   ALA A 212     124.753 107.719  87.119  1.00  0.00           C
ATOM   1497  O   ALA A 212     124.079 108.344  87.959  1.00  0.00           O
ATOM   1498  N   LEU A 213     126.094 107.792  87.086  1.00  0.00           N
ATOM   1499  H   LEU A 213     126.611 107.255  86.401  1.00  0.00           H
ATOM   1500  CA  LEU A 213     126.827 108.669  87.996  1.00  0.00           C
ATOM   1501  HA  LEU A 213     126.676 108.274  88.994  1.00  0.00           H
ATOM   1502  CB  LEU A 213     128.330 108.706  87.683  1.00  0.00           C
ATOM   1503 1HB  LEU A 213     128.465 109.132  86.690  1.00  0.00           H
ATOM   1504 2HB  LEU A 213     128.789 109.384  88.403  1.00  0.00           H
ATOM   1505  CG  LEU A 213     129.107 107.388  87.721  1.00  0.00           C
ATOM   1506  HG  LEU A 213     128.821 106.795  86.855  1.00  0.00           H
ATOM   1507  CD1 LEU A 213     130.599 107.716  87.680  1.00  0.00           C
ATOM   1508 1HD1 LEU A 213     131.182 106.796  87.698  1.00  0.00           H
ATOM   1509 2HD1 LEU A 213     130.835 108.277  86.779  1.00  0.00           H
ATOM   1510 3HD1 LEU A 213     130.875 108.323  88.542  1.00  0.00           H
ATOM   1511  CD2 LEU A 213     128.868 106.558  88.971  1.00  0.00           C
ATOM   1512 1HD2 LEU A 213     129.456 105.642  88.906  1.00  0.00           H
ATOM   1513 2HD2 LEU A 213     129.173 107.122  89.850  1.00  0.00           H
ATOM   1514 3HD2 LEU A 213     127.815 106.297  89.033  1.00  0.00           H
ATOM   1515  C   LEU A 213     126.282 110.099  87.957  1.00  0.00           C
ATOM   1516  O   LEU A 213     126.091 110.728  88.998  1.00  0.00           O
ATOM   1517  N   ARG A 214     126.005 110.601  86.748  1.00  0.00           N
ATOM   1518  H   ARG A 214     126.147 110.013  85.940  1.00  0.00           H
ATOM   1519  CA  ARG A 214     125.475 111.962  86.542  1.00  0.00           C
ATOM   1520  HA  ARG A 214     126.211 112.646  86.949  1.00  0.00           H
ATOM   1521  CB  ARG A 214     125.328 112.236  85.037  1.00  0.00           C
ATOM   1522 1HB  ARG A 214     125.848 111.446  84.504  1.00  0.00           H
ATOM   1523 2HB  ARG A 214     124.276 112.196  84.761  1.00  0.00           H
ATOM   1524  CG  ARG A 214     125.906 113.570  84.557  1.00  0.00           C
ATOM   1525 1HG  ARG A 214     125.141 114.337  84.659  1.00  0.00           H
ATOM   1526 2HG  ARG A 214     126.761 113.841  85.172  1.00  0.00           H
ATOM   1527  CD  ARG A 214     126.356 113.496  83.087  1.00  0.00           C
ATOM   1528 1HD  ARG A 214     125.557 113.063  82.490  1.00  0.00           H
ATOM   1529 2HD  ARG A 214     126.540 114.511  82.730  1.00  0.00           H
ATOM   1530  NE  ARG A 214     127.598 112.713  82.939  1.00  0.00           N
ATOM   1531  HE  ARG A 214     128.355 112.963  83.573  1.00  0.00           H
ATOM   1532  CZ  ARG A 214     127.869 111.748  82.081  1.00  0.00           C
ATOM   1533  NH1 ARG A 214     127.040 111.367  81.151  1.00  0.00           N
ATOM   1534 1HH1 ARG A 214     126.138 111.805  81.101  1.00  0.00           H
ATOM   1535 2HH1 ARG A 214     127.297 110.619  80.541  1.00  0.00           H
ATOM   1536  NH2 ARG A 214     128.995 111.116  82.155  1.00  0.00           N
ATOM   1537 1HH2 ARG A 214     129.636 111.376  82.900  1.00  0.00           H
ATOM   1538 2HH2 ARG A 214     129.226 110.344  81.551  1.00  0.00           H
ATOM   1539  C   ARG A 214     124.223 112.320  87.338  1.00  0.00           C
ATOM   1540  O   ARG A 214     124.180 113.466  87.784  1.00  0.00           O
ATOM   1541  N   THR A 215     123.301 111.387  87.622  1.00  0.00           N
ATOM   1542  H   THR A 215     123.375 110.461  87.225  1.00  0.00           H
ATOM   1543  CA  THR A 215     122.197 111.756  88.557  1.00  0.00           C
ATOM   1544  HA  THR A 215     121.936 112.770  88.284  1.00  0.00           H
ATOM   1545  CB  THR A 215     120.908 110.942  88.369  1.00  0.00           C
ATOM   1546  HB  THR A 215     120.766 110.765  87.306  1.00  0.00           H
ATOM   1547  CG2 THR A 215     120.907 109.597  89.086  1.00  0.00           C
ATOM   1548 1HG2 THR A 215     119.979 109.072  88.881  1.00  0.00           H
ATOM   1549 2HG2 THR A 215     121.734 108.989  88.730  1.00  0.00           H
ATOM   1550 3HG2 THR A 215     120.995 109.738  90.160  1.00  0.00           H
ATOM   1551  OG1 THR A 215     119.800 111.667  88.862  1.00  0.00           O
ATOM   1552  HG1 THR A 215     119.009 111.152  88.708  1.00  0.00           H
ATOM   1553  C   THR A 215     122.560 111.853  90.049  1.00  0.00           C
ATOM   1554  O   THR A 215     121.951 112.639  90.779  1.00  0.00           O
ATOM   1555  N   PHE A 216     123.545 111.082  90.538  1.00  0.00           N
ATOM   1556  H   PHE A 216     124.124 110.549  89.902  1.00  0.00           H
ATOM   1557  CA  PHE A 216     123.740 110.908  91.999  1.00  0.00           C
ATOM   1558  HA  PHE A 216     122.840 110.416  92.363  1.00  0.00           H
ATOM   1559  CB  PHE A 216     124.946 110.002  92.242  1.00  0.00           C
ATOM   1560 1HB  PHE A 216     124.982 109.255  91.452  1.00  0.00           H
ATOM   1561 2HB  PHE A 216     125.851 110.603  92.165  1.00  0.00           H
ATOM   1562  CG  PHE A 216     124.962 109.278  93.569  1.00  0.00           C
ATOM   1563  CD1 PHE A 216     125.448 109.905  94.732  1.00  0.00           C
ATOM   1564  HD1 PHE A 216     125.777 110.932  94.695  1.00  0.00           H
ATOM   1565  CE1 PHE A 216     125.514 109.199  95.941  1.00  0.00           C
ATOM   1566  HE1 PHE A 216     125.884 109.683  96.831  1.00  0.00           H
ATOM   1567  CZ  PHE A 216     125.108 107.858  95.998  1.00  0.00           C
ATOM   1568  HZ  PHE A 216     125.163 107.312  96.925  1.00  0.00           H
ATOM   1569  CE2 PHE A 216     124.612 107.234  94.844  1.00  0.00           C
ATOM   1570  HE2 PHE A 216     124.285 106.207  94.890  1.00  0.00           H
ATOM   1571  CD2 PHE A 216     124.541 107.938  93.636  1.00  0.00           C
ATOM   1572  HD2 PHE A 216     124.169 107.446  92.751  1.00  0.00           H
ATOM   1573  C   PHE A 216     123.854 112.178  92.867  1.00  0.00           C
ATOM   1574  O   PHE A 216     123.415 112.166  94.017  1.00  0.00           O
ATOM   1575  N   ARG A 217     124.347 113.296  92.314  1.00  0.00           N
ATOM   1576  H   ARG A 217     124.775 113.202  91.405  1.00  0.00           H
ATOM   1577  CA  ARG A 217     124.260 114.657  92.882  1.00  0.00           C
ATOM   1578  HA  ARG A 217     125.057 114.731  93.617  1.00  0.00           H
ATOM   1579  CB  ARG A 217     124.489 115.702  91.766  1.00  0.00           C
ATOM   1580 1HB  ARG A 217     124.202 116.684  92.135  1.00  0.00           H
ATOM   1581 2HB  ARG A 217     125.549 115.719  91.523  1.00  0.00           H
ATOM   1582  CG  ARG A 217     123.698 115.420  90.475  1.00  0.00           C
ATOM   1583 1HG  ARG A 217     124.061 114.489  90.054  1.00  0.00           H
ATOM   1584 2HG  ARG A 217     122.649 115.293  90.731  1.00  0.00           H
ATOM   1585  CD  ARG A 217     123.768 116.479  89.366  1.00  0.00           C
ATOM   1586 1HD  ARG A 217     123.424 116.034  88.435  1.00  0.00           H
ATOM   1587 2HD  ARG A 217     123.092 117.293  89.626  1.00  0.00           H
ATOM   1588  NE  ARG A 217     125.096 117.057  89.142  1.00  0.00           N
ATOM   1589  HE  ARG A 217     125.160 118.068  89.271  1.00  0.00           H
ATOM   1590  CZ  ARG A 217     126.248 116.462  88.915  1.00  0.00           C
ATOM   1591  NH1 ARG A 217     127.324 117.182  88.942  1.00  0.00           N
ATOM   1592 1HH1 ARG A 217     127.220 118.116  89.358  1.00  0.00           H
ATOM   1593 2HH1 ARG A 217     128.211 116.713  88.964  1.00  0.00           H
ATOM   1594  NH2 ARG A 217     126.365 115.198  88.585  1.00  0.00           N
ATOM   1595 1HH2 ARG A 217     125.525 114.637  88.497  1.00  0.00           H
ATOM   1596 2HH2 ARG A 217     127.294 114.805  88.458  1.00  0.00           H
ATOM   1597  C   ARG A 217     122.968 114.970  93.646  1.00  0.00           C
ATOM   1598  O   ARG A 217     123.022 115.615  94.697  1.00  0.00           O
ATOM   1599  N   VAL A 218     121.829 114.464  93.176  1.00  0.00           N
ATOM   1600  H   VAL A 218     121.884 113.937  92.308  1.00  0.00           H
ATOM   1601  CA  VAL A 218     120.509 114.646  93.793  1.00  0.00           C
ATOM   1602  HA  VAL A 218     120.310 115.704  93.752  1.00  0.00           H
ATOM   1603  CB  VAL A 218     119.466 113.920  92.928  1.00  0.00           C
ATOM   1604  HB  VAL A 218     119.696 114.126  91.884  1.00  0.00           H
ATOM   1605  CG1 VAL A 218     119.509 112.405  93.123  1.00  0.00           C
ATOM   1606 1HG1 VAL A 218     118.763 111.939  92.489  1.00  0.00           H
ATOM   1607 2HG1 VAL A 218     120.490 112.027  92.839  1.00  0.00           H
ATOM   1608 3HG1 VAL A 218     119.300 112.149  94.155  1.00  0.00           H
ATOM   1609  CG2 VAL A 218     118.055 114.435  93.191  1.00  0.00           C
ATOM   1610 1HG2 VAL A 218     117.348 113.896  92.560  1.00  0.00           H
ATOM   1611 2HG2 VAL A 218     117.791 114.287  94.235  1.00  0.00           H
ATOM   1612 3HG2 VAL A 218     118.006 115.495  92.950  1.00  0.00           H
ATOM   1613  C   VAL A 218     120.430 114.264  95.283  1.00  0.00           C
ATOM   1614  O   VAL A 218     119.668 114.834  96.081  1.00  0.00           O
ATOM   1615  N   LEU A 219     121.262 113.321  95.720  1.00  0.00           N
ATOM   1616  H   LEU A 219     121.889 112.863  95.062  1.00  0.00           H
ATOM   1617  CA  LEU A 219     121.273 112.918  97.117  1.00  0.00           C
ATOM   1618  HA  LEU A 219     120.231 112.784  97.392  1.00  0.00           H
ATOM   1619  CB  LEU A 219     121.987 111.577  97.297  1.00  0.00           C
ATOM   1620 1HB  LEU A 219     123.012 111.684  96.951  1.00  0.00           H
ATOM   1621 2HB  LEU A 219     122.006 111.357  98.362  1.00  0.00           H
ATOM   1622  CG  LEU A 219     121.366 110.373  96.573  1.00  0.00           C
ATOM   1623  HG  LEU A 219     121.662 110.416  95.528  1.00  0.00           H
ATOM   1624  CD1 LEU A 219     121.900 109.101  97.230  1.00  0.00           C
ATOM   1625 1HD1 LEU A 219     121.491 108.224  96.731  1.00  0.00           H
ATOM   1626 2HD1 LEU A 219     122.984 109.075  97.145  1.00  0.00           H
ATOM   1627 3HD1 LEU A 219     121.625 109.073  98.283  1.00  0.00           H
ATOM   1628  CD2 LEU A 219     119.844 110.303  96.620  1.00  0.00           C
ATOM   1629 1HD2 LEU A 219     119.510 109.419  96.078  1.00  0.00           H
ATOM   1630 2HD2 LEU A 219     119.511 110.248  97.649  1.00  0.00           H
ATOM   1631 3HD2 LEU A 219     119.422 111.179  96.143  1.00  0.00           H
ATOM   1632  C   LEU A 219     121.797 113.989  98.086  1.00  0.00           C
ATOM   1633  O   LEU A 219     121.693 113.784  99.293  1.00  0.00           O
ATOM   1634  N   ARG A 220     122.265 115.164  97.629  1.00  0.00           N
ATOM   1635  H   ARG A 220     122.496 115.252  96.643  1.00  0.00           H
ATOM   1636  CA  ARG A 220     122.350 116.338  98.521  1.00  0.00           C
ATOM   1637  HA  ARG A 220     122.970 116.033  99.360  1.00  0.00           H
ATOM   1638  CB  ARG A 220     123.098 117.487  97.826  1.00  0.00           C
ATOM   1639 1HB  ARG A 220     123.312 118.246  98.573  1.00  0.00           H
ATOM   1640 2HB  ARG A 220     124.046 117.086  97.472  1.00  0.00           H
ATOM   1641  CG  ARG A 220     122.397 118.168  96.645  1.00  0.00           C
ATOM   1642 1HG  ARG A 220     121.926 117.418  96.019  1.00  0.00           H
ATOM   1643 2HG  ARG A 220     121.626 118.830  97.036  1.00  0.00           H
ATOM   1644  CD  ARG A 220     123.370 118.995  95.790  1.00  0.00           C
ATOM   1645 1HD  ARG A 220     122.789 119.595  95.091  1.00  0.00           H
ATOM   1646 2HD  ARG A 220     123.931 119.666  96.438  1.00  0.00           H
ATOM   1647  NE  ARG A 220     124.300 118.155  95.018  1.00  0.00           N
ATOM   1648  HE  ARG A 220     123.937 117.275  94.676  1.00  0.00           H
ATOM   1649  CZ  ARG A 220     125.546 118.446  94.678  1.00  0.00           C
ATOM   1650  NH1 ARG A 220     126.141 119.545  95.048  1.00  0.00           N
ATOM   1651 1HH1 ARG A 220     125.650 120.231  95.595  1.00  0.00           H
ATOM   1652 2HH1 ARG A 220     127.106 119.706  94.773  1.00  0.00           H
ATOM   1653  NH2 ARG A 220     126.249 117.576  94.019  1.00  0.00           N
ATOM   1654 1HH2 ARG A 220     125.836 116.735  93.681  1.00  0.00           H
ATOM   1655 2HH2 ARG A 220     127.210 117.786  93.728  1.00  0.00           H
ATOM   1656  C   ARG A 220     120.993 116.724  99.163  1.00  0.00           C
ATOM   1657  O   ARG A 220     120.894 116.930 100.380  1.00  0.00           O
ATOM   1658  N   ALA A 221     119.918 116.672  98.373  1.00  0.00           N
ATOM   1659  H   ALA A 221     120.039 116.478  97.387  1.00  0.00           H
ATOM   1660  CA  ALA A 221     118.557 116.779  98.904  1.00  0.00           C
ATOM   1661  HA  ALA A 221     118.468 117.762  99.358  1.00  0.00           H
ATOM   1662  CB  ALA A 221     117.564 116.683  97.745  1.00  0.00           C
ATOM   1663 1HB  ALA A 221     116.550 116.777  98.128  1.00  0.00           H
ATOM   1664 2HB  ALA A 221     117.755 117.479  97.026  1.00  0.00           H
ATOM   1665 3HB  ALA A 221     117.655 115.721  97.246  1.00  0.00           H
ATOM   1666  C   ALA A 221     118.270 115.710  99.987  1.00  0.00           C
ATOM   1667  O   ALA A 221     117.860 116.004 101.126  1.00  0.00           O
ATOM   1668  N   LEU A 222     118.612 114.454  99.660  1.00  0.00           N
ATOM   1669  H   LEU A 222     118.969 114.250  98.737  1.00  0.00           H
ATOM   1670  CA  LEU A 222     118.427 113.384 100.650  1.00  0.00           C
ATOM   1671  HA  LEU A 222     117.360 113.360 100.875  1.00  0.00           H
ATOM   1672  CB  LEU A 222     118.836 112.031 100.053  1.00  0.00           C
ATOM   1673 1HB  LEU A 222     118.268 111.857  99.145  1.00  0.00           H
ATOM   1674 2HB  LEU A 222     119.891 112.082  99.802  1.00  0.00           H
ATOM   1675  CG  LEU A 222     118.640 110.828 100.990  1.00  0.00           C
ATOM   1676  HG  LEU A 222     119.168 111.014 101.921  1.00  0.00           H
ATOM   1677  CD1 LEU A 222     117.172 110.569 101.301  1.00  0.00           C
ATOM   1678 1HD1 LEU A 222     117.090 109.712 101.970  1.00  0.00           H
ATOM   1679 2HD1 LEU A 222     116.750 111.438 101.803  1.00  0.00           H
ATOM   1680 3HD1 LEU A 222     116.623 110.368 100.381  1.00  0.00           H
ATOM   1681  CD2 LEU A 222     119.220 109.566 100.359  1.00  0.00           C
ATOM   1682 1HD2 LEU A 222     119.076 108.722 101.032  1.00  0.00           H
ATOM   1683 2HD2 LEU A 222     118.710 109.350  99.423  1.00  0.00           H
ATOM   1684 3HD2 LEU A 222     120.286 109.700 100.184  1.00  0.00           H
ATOM   1685  C   LEU A 222     119.188 113.667 101.972  1.00  0.00           C
ATOM   1686  O   LEU A 222     118.697 113.370 103.056  1.00  0.00           O
ATOM   1687  N   LYS A 223     120.360 114.311 101.931  1.00  0.00           N
ATOM   1688  H   LYS A 223     120.750 114.537 101.021  1.00  0.00           H
ATOM   1689  CA  LYS A 223     121.127 114.652 103.143  1.00  0.00           C
ATOM   1690  HA  LYS A 223     121.251 113.715 103.679  1.00  0.00           H
ATOM   1691  CB  LYS A 223     122.516 115.165 102.730  1.00  0.00           C
ATOM   1692 1HB  LYS A 223     123.081 114.328 102.322  1.00  0.00           H
ATOM   1693 2HB  LYS A 223     122.408 115.916 101.957  1.00  0.00           H
ATOM   1694  CG  LYS A 223     123.307 115.786 103.880  1.00  0.00           C
ATOM   1695 1HG  LYS A 223     122.830 116.722 104.164  1.00  0.00           H
ATOM   1696 2HG  LYS A 223     123.286 115.101 104.724  1.00  0.00           H
ATOM   1697  CD  LYS A 223     124.764 116.085 103.532  1.00  0.00           C
ATOM   1698 1HD  LYS A 223     125.269 115.154 103.277  1.00  0.00           H
ATOM   1699 2HD  LYS A 223     124.826 116.766 102.685  1.00  0.00           H
ATOM   1700  CE  LYS A 223     125.441 116.698 104.757  1.00  0.00           C
ATOM   1701 1HE  LYS A 223     125.042 116.220 105.654  1.00  0.00           H
ATOM   1702 2HE  LYS A 223     126.513 116.497 104.712  1.00  0.00           H
ATOM   1703  NZ  LYS A 223     125.219 118.146 104.862  1.00  0.00           N
ATOM   1704 1HZ  LYS A 223     125.734 118.509 105.674  1.00  0.00           H
ATOM   1705 2HZ  LYS A 223     125.665 118.633 104.091  1.00  0.00           H
ATOM   1706 3HZ  LYS A 223     124.245 118.378 104.936  1.00  0.00           H
ATOM   1707  C   LYS A 223     120.400 115.563 104.155  1.00  0.00           C
ATOM   1708  O   LYS A 223     120.708 115.543 105.361  1.00  0.00           O
ATOM   1709  N   THR A 224     119.359 116.283 103.731  1.00  0.00           N
ATOM   1710  H   THR A 224     119.187 116.391 102.738  1.00  0.00           H
ATOM   1711  CA  THR A 224     118.390 116.809 104.728  1.00  0.00           C
ATOM   1712  HA  THR A 224     118.966 117.497 105.340  1.00  0.00           H
ATOM   1713  CB  THR A 224     117.277 117.633 104.060  1.00  0.00           C
ATOM   1714  HB  THR A 224     117.546 117.758 103.016  1.00  0.00           H
ATOM   1715  CG2 THR A 224     115.876 117.036 104.099  1.00  0.00           C
ATOM   1716 1HG2 THR A 224     115.189 117.696 103.573  1.00  0.00           H
ATOM   1717 2HG2 THR A 224     115.885 116.066 103.603  1.00  0.00           H
ATOM   1718 3HG2 THR A 224     115.547 116.923 105.129  1.00  0.00           H
ATOM   1719  OG1 THR A 224     117.213 118.913 104.646  1.00  0.00           O
ATOM   1720  HG1 THR A 224     116.511 119.409 104.220  1.00  0.00           H
ATOM   1721  C   THR A 224     117.859 115.773 105.741  1.00  0.00           C
ATOM   1722  O   THR A 224     117.621 116.116 106.895  1.00  0.00           O
ATOM   1723  N   ILE A 225     117.786 114.487 105.378  1.00  0.00           N
ATOM   1724  H   ILE A 225     117.917 114.256 104.397  1.00  0.00           H
ATOM   1725  CA  ILE A 225     117.589 113.355 106.330  1.00  0.00           C
ATOM   1726  HA  ILE A 225     116.616 113.495 106.790  1.00  0.00           H
ATOM   1727  CB  ILE A 225     117.603 112.013 105.555  1.00  0.00           C
ATOM   1728  HB  ILE A 225     117.184 112.228 104.578  1.00  0.00           H
ATOM   1729  CG2 ILE A 225     119.015 111.423 105.343  1.00  0.00           C
ATOM   1730 1HG2 ILE A 225     118.971 110.518 104.751  1.00  0.00           H
ATOM   1731 2HG2 ILE A 225     119.634 112.116 104.790  1.00  0.00           H
ATOM   1732 3HG2 ILE A 225     119.490 111.194 106.293  1.00  0.00           H
ATOM   1733  CG1 ILE A 225     116.688 110.944 106.172  1.00  0.00           C
ATOM   1734 1HG1 ILE A 225     117.091 110.622 107.128  1.00  0.00           H
ATOM   1735 2HG1 ILE A 225     115.702 111.376 106.332  1.00  0.00           H
ATOM   1736  CD1 ILE A 225     116.522 109.718 105.259  1.00  0.00           C
ATOM   1737 1HD1 ILE A 225     115.875 108.984 105.717  1.00  0.00           H
ATOM   1738 2HD1 ILE A 225     116.098 110.016 104.303  1.00  0.00           H
ATOM   1739 3HD1 ILE A 225     117.471 109.216 105.103  1.00  0.00           H
ATOM   1740  C   ILE A 225     118.574 113.318 107.504  1.00  0.00           C
ATOM   1741  O   ILE A 225     118.202 113.011 108.636  1.00  0.00           O
ATOM   1742  N   SER A 226     119.832 113.661 107.236  1.00  0.00           N
ATOM   1743  H   SER A 226     120.075 113.894 106.282  1.00  0.00           H
ATOM   1744  CA  SER A 226     120.879 113.761 108.268  1.00  0.00           C
ATOM   1745  HA  SER A 226     120.771 112.913 108.940  1.00  0.00           H
ATOM   1746  CB  SER A 226     122.251 113.715 107.592  1.00  0.00           C
ATOM   1747 1HB  SER A 226     122.231 112.936 106.831  1.00  0.00           H
ATOM   1748 2HB  SER A 226     122.424 114.666 107.092  1.00  0.00           H
ATOM   1749  OG  SER A 226     123.340 113.465 108.464  1.00  0.00           O
ATOM   1750  HG  SER A 226     124.111 113.444 107.860  1.00  0.00           H
ATOM   1751  C   SER A 226     120.778 115.017 109.134  1.00  0.00           C
ATOM   1752  O   SER A 226     121.408 115.057 110.199  1.00  0.00           O
ATOM   1753  N   VAL A 227     119.956 116.011 108.760  1.00  0.00           N
ATOM   1754  H   VAL A 227     119.417 115.919 107.906  1.00  0.00           H
ATOM   1755  CA  VAL A 227     119.836 117.249 109.571  1.00  0.00           C
ATOM   1756  HA  VAL A 227     120.560 117.192 110.380  1.00  0.00           H
ATOM   1757  CB  VAL A 227     120.187 118.476 108.708  1.00  0.00           C
ATOM   1758  HB  VAL A 227     119.446 118.537 107.914  1.00  0.00           H
ATOM   1759  CG1 VAL A 227     120.166 119.792 109.487  1.00  0.00           C
ATOM   1760 1HG1 VAL A 227     120.411 120.620 108.823  1.00  0.00           H
ATOM   1761 2HG1 VAL A 227     119.176 119.971 109.901  1.00  0.00           H
ATOM   1762 3HG1 VAL A 227     120.896 119.759 110.296  1.00  0.00           H
ATOM   1763  CG2 VAL A 227     121.576 118.371 108.069  1.00  0.00           C
ATOM   1764 1HG2 VAL A 227     121.766 119.250 107.454  1.00  0.00           H
ATOM   1765 2HG2 VAL A 227     122.334 118.301 108.848  1.00  0.00           H
ATOM   1766 3HG2 VAL A 227     121.624 117.490 107.433  1.00  0.00           H
ATOM   1767  C   VAL A 227     118.483 117.480 110.266  1.00  0.00           C
ATOM   1768  O   VAL A 227     118.463 117.782 111.460  1.00  0.00           O
ATOM   1769  N   ILE A 228     117.356 117.377 109.557  1.00  0.00           N
ATOM   1770  H   ILE A 228     117.401 116.941 108.642  1.00  0.00           H
ATOM   1771  CA  ILE A 228     116.083 117.977 109.988  1.00  0.00           C
ATOM   1772  HA  ILE A 228     116.347 118.891 110.516  1.00  0.00           H
ATOM   1773  CB  ILE A 228     115.229 118.389 108.764  1.00  0.00           C
ATOM   1774  HB  ILE A 228     115.098 117.512 108.133  1.00  0.00           H
ATOM   1775  CG2 ILE A 228     113.828 118.873 109.179  1.00  0.00           C
ATOM   1776 1HG2 ILE A 228     113.240 119.112 108.296  1.00  0.00           H
ATOM   1777 2HG2 ILE A 228     113.297 118.082 109.699  1.00  0.00           H
ATOM   1778 3HG2 ILE A 228     113.905 119.758 109.809  1.00  0.00           H
ATOM   1779  CG1 ILE A 228     115.946 119.486 107.946  1.00  0.00           C
ATOM   1780 1HG1 ILE A 228     116.183 120.320 108.604  1.00  0.00           H
ATOM   1781 2HG1 ILE A 228     116.877 119.076 107.557  1.00  0.00           H
ATOM   1782  CD1 ILE A 228     115.162 120.044 106.752  1.00  0.00           C
ATOM   1783 1HD1 ILE A 228     115.763 120.801 106.250  1.00  0.00           H
ATOM   1784 2HD1 ILE A 228     114.931 119.241 106.053  1.00  0.00           H
ATOM   1785 3HD1 ILE A 228     114.242 120.517 107.086  1.00  0.00           H
ATOM   1786  C   ILE A 228     115.285 117.033 110.927  1.00  0.00           C
ATOM   1787  O   ILE A 228     115.032 115.872 110.571  1.00  0.00           O
ATOM   1788  N   PRO A 229     114.796 117.529 112.087  1.00  0.00           N
ATOM   1789  CD  PRO A 229     115.037 118.884 112.585  1.00  0.00           C
ATOM   1790 1HD  PRO A 229     114.425 119.590 112.028  1.00  0.00           H
ATOM   1791 2HD  PRO A 229     116.088 119.157 112.503  1.00  0.00           H
ATOM   1792  CG  PRO A 229     114.633 118.921 114.058  1.00  0.00           C
ATOM   1793 1HG  PRO A 229     114.172 119.871 114.324  1.00  0.00           H
ATOM   1794 2HG  PRO A 229     115.498 118.734 114.694  1.00  0.00           H
ATOM   1795  CB  PRO A 229     113.652 117.766 114.169  1.00  0.00           C
ATOM   1796 1HB  PRO A 229     112.663 118.113 113.863  1.00  0.00           H
ATOM   1797 2HB  PRO A 229     113.610 117.379 115.185  1.00  0.00           H
ATOM   1798  CA  PRO A 229     114.214 116.738 113.174  1.00  0.00           C
ATOM   1799  HA  PRO A 229     115.061 116.224 113.616  1.00  0.00           H
ATOM   1800  C   PRO A 229     113.219 115.611 112.878  1.00  0.00           C
ATOM   1801  O   PRO A 229     113.560 114.443 113.066  1.00  0.00           O
ATOM   1802  N   GLY A 230     111.979 115.921 112.480  1.00  0.00           N
ATOM   1803  H   GLY A 230     111.755 116.885 112.287  1.00  0.00           H
ATOM   1804  CA  GLY A 230     110.900 114.926 112.464  1.00  0.00           C
ATOM   1805 1HA  GLY A 230     110.797 114.479 113.451  1.00  0.00           H
ATOM   1806 2HA  GLY A 230     109.974 115.438 112.219  1.00  0.00           H
ATOM   1807  C   GLY A 230     111.126 113.813 111.443  1.00  0.00           C
ATOM   1808  O   GLY A 230     110.953 112.624 111.719  1.00  0.00           O
ATOM   1809  N   LEU A 231     111.588 114.200 110.252  1.00  0.00           N
ATOM   1810  H   LEU A 231     111.635 115.189 110.066  1.00  0.00           H
ATOM   1811  CA  LEU A 231     112.139 113.291 109.254  1.00  0.00           C
ATOM   1812  HA  LEU A 231     111.338 112.661 108.875  1.00  0.00           H
ATOM   1813  CB  LEU A 231     112.696 114.166 108.121  1.00  0.00           C
ATOM   1814 1HB  LEU A 231     111.856 114.637 107.616  1.00  0.00           H
ATOM   1815 2HB  LEU A 231     113.309 114.946 108.570  1.00  0.00           H
ATOM   1816  CG  LEU A 231     113.563 113.470 107.067  1.00  0.00           C
ATOM   1817  HG  LEU A 231     114.415 113.005 107.556  1.00  0.00           H
ATOM   1818  CD1 LEU A 231     112.813 112.411 106.280  1.00  0.00           C
ATOM   1819 1HD1 LEU A 231     113.484 111.959 105.549  1.00  0.00           H
ATOM   1820 2HD1 LEU A 231     112.466 111.638 106.961  1.00  0.00           H
ATOM   1821 3HD1 LEU A 231     111.972 112.866 105.759  1.00  0.00           H
ATOM   1822  CD2 LEU A 231     114.052 114.517 106.070  1.00  0.00           C
ATOM   1823 1HD2 LEU A 231     114.676 114.043 105.312  1.00  0.00           H
ATOM   1824 2HD2 LEU A 231     113.205 115.000 105.582  1.00  0.00           H
ATOM   1825 3HD2 LEU A 231     114.646 115.269 106.589  1.00  0.00           H
ATOM   1826  C   LEU A 231     113.192 112.358 109.859  1.00  0.00           C
ATOM   1827  O   LEU A 231     113.025 111.141 109.801  1.00  0.00           O
ATOM   1828  N   LYS A 232     114.236 112.911 110.490  1.00  0.00           N
ATOM   1829  H   LYS A 232     114.304 113.924 110.549  1.00  0.00           H
ATOM   1830  CA  LYS A 232     115.307 112.093 111.069  1.00  0.00           C
ATOM   1831  HA  LYS A 232     115.737 111.503 110.260  1.00  0.00           H
ATOM   1832  CB  LYS A 232     116.393 113.026 111.620  1.00  0.00           C
ATOM   1833 1HB  LYS A 232     116.587 113.800 110.877  1.00  0.00           H
ATOM   1834 2HB  LYS A 232     116.032 113.498 112.531  1.00  0.00           H
ATOM   1835  CG  LYS A 232     117.715 112.314 111.916  1.00  0.00           C
ATOM   1836 1HG  LYS A 232     117.583 111.667 112.782  1.00  0.00           H
ATOM   1837 2HG  LYS A 232     117.995 111.713 111.054  1.00  0.00           H
ATOM   1838  CD  LYS A 232     118.833 113.323 112.202  1.00  0.00           C
ATOM   1839 1HD  LYS A 232     118.894 114.033 111.376  1.00  0.00           H
ATOM   1840 2HD  LYS A 232     118.606 113.859 113.123  1.00  0.00           H
ATOM   1841  CE  LYS A 232     120.175 112.602 112.349  1.00  0.00           C
ATOM   1842 1HE  LYS A 232     120.121 111.922 113.202  1.00  0.00           H
ATOM   1843 2HE  LYS A 232     120.351 112.013 111.445  1.00  0.00           H
ATOM   1844  NZ  LYS A 232     121.289 113.550 112.542  1.00  0.00           N
ATOM   1845 1HZ  LYS A 232     122.162 113.043 112.608  1.00  0.00           H
ATOM   1846 2HZ  LYS A 232     121.357 114.171 111.729  1.00  0.00           H
ATOM   1847 3HZ  LYS A 232     121.142 114.110 113.372  1.00  0.00           H
ATOM   1848  C   LYS A 232     114.796 111.069 112.094  1.00  0.00           C
ATOM   1849  O   LYS A 232     115.158 109.896 111.996  1.00  0.00           O
ATOM   1850  N   THR A 233     113.918 111.452 113.029  1.00  0.00           N
ATOM   1851  H   THR A 233     113.630 112.427 113.062  1.00  0.00           H
ATOM   1852  CA  THR A 233     113.447 110.471 114.039  1.00  0.00           C
ATOM   1853  HA  THR A 233     114.346 109.979 114.394  1.00  0.00           H
ATOM   1854  CB  THR A 233     112.816 111.160 115.270  1.00  0.00           C
ATOM   1855  HB  THR A 233     113.454 111.996 115.549  1.00  0.00           H
ATOM   1856  CG2 THR A 233     111.403 111.708 115.086  1.00  0.00           C
ATOM   1857 1HG2 THR A 233     111.064 112.171 116.011  1.00  0.00           H
ATOM   1858 2HG2 THR A 233     111.403 112.459 114.301  1.00  0.00           H
ATOM   1859 3HG2 THR A 233     110.719 110.903 114.823  1.00  0.00           H
ATOM   1860  OG1 THR A 233     112.773 110.263 116.357  1.00  0.00           O
ATOM   1861  HG1 THR A 233     112.364 110.700 117.108  1.00  0.00           H
ATOM   1862  C   THR A 233     112.523 109.399 113.477  1.00  0.00           C
ATOM   1863  O   THR A 233     112.638 108.227 113.854  1.00  0.00           O
ATOM   1864  N   ILE A 234     111.649 109.760 112.525  1.00  0.00           N
ATOM   1865  H   ILE A 234     111.581 110.737 112.245  1.00  0.00           H
ATOM   1866  CA  ILE A 234     110.779 108.747 111.902  1.00  0.00           C
ATOM   1867  HA  ILE A 234     110.342 108.169 112.705  1.00  0.00           H
ATOM   1868  CB  ILE A 234     109.621 109.428 111.137  1.00  0.00           C
ATOM   1869  HB  ILE A 234     110.058 110.150 110.447  1.00  0.00           H
ATOM   1870  CG2 ILE A 234     108.790 108.442 110.306  1.00  0.00           C
ATOM   1871 1HG2 ILE A 234     107.993 108.973 109.788  1.00  0.00           H
ATOM   1872 2HG2 ILE A 234     109.424 107.963 109.563  1.00  0.00           H
ATOM   1873 3HG2 ILE A 234     108.360 107.678 110.952  1.00  0.00           H
ATOM   1874  CG1 ILE A 234     108.664 110.193 112.082  1.00  0.00           C
ATOM   1875 1HG1 ILE A 234     109.211 111.002 112.556  1.00  0.00           H
ATOM   1876 2HG1 ILE A 234     107.866 110.634 111.487  1.00  0.00           H
ATOM   1877  CD1 ILE A 234     107.999 109.378 113.196  1.00  0.00           C
ATOM   1878 1HD1 ILE A 234     107.359 110.034 113.786  1.00  0.00           H
ATOM   1879 2HD1 ILE A 234     107.390 108.585 112.769  1.00  0.00           H
ATOM   1880 3HD1 ILE A 234     108.757 108.954 113.852  1.00  0.00           H
ATOM   1881  C   ILE A 234     111.581 107.762 111.053  1.00  0.00           C
ATOM   1882  O   ILE A 234     111.274 106.572 111.039  1.00  0.00           O
ATOM   1883  N   VAL A 235     112.651 108.222 110.403  1.00  0.00           N
ATOM   1884  H   VAL A 235     112.818 109.227 110.391  1.00  0.00           H
ATOM   1885  CA  VAL A 235     113.618 107.327 109.740  1.00  0.00           C
ATOM   1886  HA  VAL A 235     113.061 106.688 109.066  1.00  0.00           H
ATOM   1887  CB  VAL A 235     114.586 108.174 108.891  1.00  0.00           C
ATOM   1888  HB  VAL A 235     115.016 108.958 109.511  1.00  0.00           H
ATOM   1889  CG1 VAL A 235     115.738 107.375 108.285  1.00  0.00           C
ATOM   1890 1HG1 VAL A 235     116.379 108.032 107.702  1.00  0.00           H
ATOM   1891 2HG1 VAL A 235     116.338 106.939 109.079  1.00  0.00           H
ATOM   1892 3HG1 VAL A 235     115.347 106.585 107.647  1.00  0.00           H
ATOM   1893  CG2 VAL A 235     113.818 108.808 107.725  1.00  0.00           C
ATOM   1894 1HG2 VAL A 235     114.479 109.425 107.133  1.00  0.00           H
ATOM   1895 2HG2 VAL A 235     113.379 108.035 107.098  1.00  0.00           H
ATOM   1896 3HG2 VAL A 235     113.027 109.449 108.090  1.00  0.00           H
ATOM   1897  C   VAL A 235     114.346 106.421 110.727  1.00  0.00           C
ATOM   1898  O   VAL A 235     114.544 105.246 110.422  1.00  0.00           O
ATOM   1899  N   GLY A 236     114.667 106.914 111.930  1.00  0.00           N
ATOM   1900  H   GLY A 236     114.567 107.910 112.094  1.00  0.00           H
ATOM   1901  CA  GLY A 236     115.103 106.060 113.034  1.00  0.00           C
ATOM   1902 1HA  GLY A 236     116.071 105.638 112.781  1.00  0.00           H
ATOM   1903 2HA  GLY A 236     115.205 106.679 113.922  1.00  0.00           H
ATOM   1904  C   GLY A 236     114.137 104.909 113.356  1.00  0.00           C
ATOM   1905  O   GLY A 236     114.551 103.751 113.455  1.00  0.00           O
ATOM   1906  N   ALA A 237     112.835 105.203 113.446  1.00  0.00           N
ATOM   1907  H   ALA A 237     112.548 106.176 113.389  1.00  0.00           H
ATOM   1908  CA  ALA A 237     111.814 104.167 113.645  1.00  0.00           C
ATOM   1909  HA  ALA A 237     112.110 103.597 114.523  1.00  0.00           H
ATOM   1910  CB  ALA A 237     110.476 104.854 113.932  1.00  0.00           C
ATOM   1911 1HB  ALA A 237     109.704 104.102 114.087  1.00  0.00           H
ATOM   1912 2HB  ALA A 237     110.561 105.469 114.827  1.00  0.00           H
ATOM   1913 3HB  ALA A 237     110.194 105.484 113.092  1.00  0.00           H
ATOM   1914  C   ALA A 237     111.692 103.154 112.478  1.00  0.00           C
ATOM   1915  O   ALA A 237     111.566 101.944 112.698  1.00  0.00           O
ATOM   1916  N   LEU A 238     111.781 103.636 111.234  1.00  0.00           N
ATOM   1917  H   LEU A 238     111.831 104.643 111.122  1.00  0.00           H
ATOM   1918  CA  LEU A 238     111.808 102.791 110.037  1.00  0.00           C
ATOM   1919  HA  LEU A 238     110.879 102.226 110.001  1.00  0.00           H
ATOM   1920  CB  LEU A 238     111.832 103.727 108.809  1.00  0.00           C
ATOM   1921 1HB  LEU A 238     111.036 104.461 108.944  1.00  0.00           H
ATOM   1922 2HB  LEU A 238     112.777 104.262 108.784  1.00  0.00           H
ATOM   1923  CG  LEU A 238     111.611 103.067 107.440  1.00  0.00           C
ATOM   1924  HG  LEU A 238     110.836 102.308 107.528  1.00  0.00           H
ATOM   1925  CD1 LEU A 238     111.183 104.129 106.424  1.00  0.00           C
ATOM   1926 1HD1 LEU A 238     111.030 103.670 105.447  1.00  0.00           H
ATOM   1927 2HD1 LEU A 238     110.249 104.591 106.743  1.00  0.00           H
ATOM   1928 3HD1 LEU A 238     111.951 104.899 106.342  1.00  0.00           H
ATOM   1929  CD2 LEU A 238     112.881 102.427 106.888  1.00  0.00           C
ATOM   1930 1HD2 LEU A 238     112.671 101.971 105.922  1.00  0.00           H
ATOM   1931 2HD2 LEU A 238     113.661 103.178 106.772  1.00  0.00           H
ATOM   1932 3HD2 LEU A 238     113.222 101.650 107.563  1.00  0.00           H
ATOM   1933  C   LEU A 238     112.969 101.767 110.098  1.00  0.00           C
ATOM   1934  O   LEU A 238     112.791 100.542 109.955  1.00  0.00           O
ATOM   1935  N   ILE A 239     114.168 102.268 110.411  1.00  0.00           N
ATOM   1936  H   ILE A 239     114.254 103.278 110.514  1.00  0.00           H
ATOM   1937  CA  ILE A 239     115.361 101.434 110.599  1.00  0.00           C
ATOM   1938  HA  ILE A 239     115.515 100.903 109.663  1.00  0.00           H
ATOM   1939  CB  ILE A 239     116.599 102.337 110.824  1.00  0.00           C
ATOM   1940  HB  ILE A 239     116.378 103.032 111.631  1.00  0.00           H
ATOM   1941  CG2 ILE A 239     117.822 101.504 111.229  1.00  0.00           C
ATOM   1942 1HG2 ILE A 239     118.679 102.151 111.401  1.00  0.00           H
ATOM   1943 2HG2 ILE A 239     117.618 100.973 112.155  1.00  0.00           H
ATOM   1944 3HG2 ILE A 239     118.064 100.788 110.443  1.00  0.00           H
ATOM   1945  CG1 ILE A 239     116.940 103.149 109.553  1.00  0.00           C
ATOM   1946 1HG1 ILE A 239     117.400 102.491 108.816  1.00  0.00           H
ATOM   1947 2HG1 ILE A 239     116.027 103.552 109.121  1.00  0.00           H
ATOM   1948  CD1 ILE A 239     117.887 104.329 109.797  1.00  0.00           C
ATOM   1949 1HD1 ILE A 239     118.069 104.844 108.853  1.00  0.00           H
ATOM   1950 2HD1 ILE A 239     117.436 105.025 110.502  1.00  0.00           H
ATOM   1951 3HD1 ILE A 239     118.839 103.975 110.187  1.00  0.00           H
ATOM   1952  C   ILE A 239     115.162 100.378 111.713  1.00  0.00           C
ATOM   1953  O   ILE A 239     115.466  99.180 111.563  1.00  0.00           O
ATOM   1954  N   GLN A 240     114.574 100.807 112.831  1.00  0.00           N
ATOM   1955  H   GLN A 240     114.369 101.798 112.919  1.00  0.00           H
ATOM   1956  CA  GLN A 240     114.222  99.920 113.936  1.00  0.00           C
ATOM   1957  HA  GLN A 240     115.155  99.494 114.301  1.00  0.00           H
ATOM   1958  CB  GLN A 240     113.574 100.750 115.049  1.00  0.00           C
ATOM   1959 1HB  GLN A 240     114.207 101.609 115.259  1.00  0.00           H
ATOM   1960 2HB  GLN A 240     112.619 101.108 114.687  1.00  0.00           H
ATOM   1961  CG  GLN A 240     113.310 100.022 116.368  1.00  0.00           C
ATOM   1962 1HG  GLN A 240     112.593 100.605 116.945  1.00  0.00           H
ATOM   1963 2HG  GLN A 240     112.865  99.050 116.174  1.00  0.00           H
ATOM   1964  CD  GLN A 240     114.571  99.841 117.193  1.00  0.00           C
ATOM   1965  OE1 GLN A 240     115.384  98.968 116.934  1.00  0.00           O
ATOM   1966  NE2 GLN A 240     114.767 100.614 118.243  1.00  0.00           N
ATOM   1967 1HE2 GLN A 240     115.614 100.505 118.770  1.00  0.00           H
ATOM   1968 2HE2 GLN A 240     114.087 101.321 118.482  1.00  0.00           H
ATOM   1969  C   GLN A 240     113.323  98.740 113.497  1.00  0.00           C
ATOM   1970  O   GLN A 240     113.487  97.596 113.960  1.00  0.00           O
ATOM   1971  N   SER A 241     112.396  99.000 112.565  1.00  0.00           N
ATOM   1972  H   SER A 241     112.271  99.958 112.253  1.00  0.00           H
ATOM   1973  CA  SER A 241     111.554  97.951 111.990  1.00  0.00           C
ATOM   1974  HA  SER A 241     110.985  97.535 112.814  1.00  0.00           H
ATOM   1975  CB  SER A 241     110.578  98.489 110.946  1.00  0.00           C
ATOM   1976 1HB  SER A 241     110.223  99.466 111.265  1.00  0.00           H
ATOM   1977 2HB  SER A 241     111.081  98.591 109.986  1.00  0.00           H
ATOM   1978  OG  SER A 241     109.483  97.609 110.791  1.00  0.00           O
ATOM   1979  HG  SER A 241     108.876  98.007 110.165  1.00  0.00           H
ATOM   1980  C   SER A 241     112.364  96.787 111.409  1.00  0.00           C
ATOM   1981  O   SER A 241     112.026  95.617 111.626  1.00  0.00           O
ATOM   1982  N   VAL A 242     113.513  97.088 110.787  1.00  0.00           N
ATOM   1983  H   VAL A 242     113.769  98.055 110.635  1.00  0.00           H
ATOM   1984  CA  VAL A 242     114.467  96.047 110.362  1.00  0.00           C
ATOM   1985  HA  VAL A 242     113.935  95.409 109.663  1.00  0.00           H
ATOM   1986  CB  VAL A 242     115.704  96.608 109.650  1.00  0.00           C
ATOM   1987  HB  VAL A 242     116.311  97.106 110.400  1.00  0.00           H
ATOM   1988  CG1 VAL A 242     116.567  95.548 108.957  1.00  0.00           C
ATOM   1989 1HG1 VAL A 242     117.419  96.028 108.475  1.00  0.00           H
ATOM   1990 2HG1 VAL A 242     116.957  94.842 109.687  1.00  0.00           H
ATOM   1991 3HG1 VAL A 242     115.983  95.014 108.208  1.00  0.00           H
ATOM   1992  CG2 VAL A 242     115.309  97.598 108.555  1.00  0.00           C
ATOM   1993 1HG2 VAL A 242     116.205  97.999 108.084  1.00  0.00           H
ATOM   1994 2HG2 VAL A 242     114.698  97.096 107.806  1.00  0.00           H
ATOM   1995 3HG2 VAL A 242     114.751  98.425 108.987  1.00  0.00           H
ATOM   1996  C   VAL A 242     114.909  95.078 111.458  1.00  0.00           C
ATOM   1997  O   VAL A 242     115.163  93.928 111.115  1.00  0.00           O
ATOM   1998  N   LYS A 243     114.899  95.444 112.749  1.00  0.00           N
ATOM   1999  H   LYS A 243     114.742  96.419 112.982  1.00  0.00           H
ATOM   2000  CA  LYS A 243     115.000  94.441 113.845  1.00  0.00           C
ATOM   2001  HA  LYS A 243     116.045  94.168 113.954  1.00  0.00           H
ATOM   2002  CB  LYS A 243     114.577  95.079 115.185  1.00  0.00           C
ATOM   2003 1HB  LYS A 243     115.091  96.035 115.274  1.00  0.00           H
ATOM   2004 2HB  LYS A 243     113.502  95.260 115.181  1.00  0.00           H
ATOM   2005  CG  LYS A 243     114.920  94.251 116.433  1.00  0.00           C
ATOM   2006 1HG  LYS A 243     114.536  93.241 116.311  1.00  0.00           H
ATOM   2007 2HG  LYS A 243     116.003  94.205 116.550  1.00  0.00           H
ATOM   2008  CD  LYS A 243     114.307  94.844 117.708  1.00  0.00           C
ATOM   2009 1HD  LYS A 243     113.221  94.789 117.631  1.00  0.00           H
ATOM   2010 2HD  LYS A 243     114.630  94.254 118.565  1.00  0.00           H
ATOM   2011  CE  LYS A 243     114.727  96.298 117.921  1.00  0.00           C
ATOM   2012 1HE  LYS A 243     115.792  96.340 118.154  1.00  0.00           H
ATOM   2013 2HE  LYS A 243     114.551  96.858 117.000  1.00  0.00           H
ATOM   2014  NZ  LYS A 243     113.975  96.945 119.001  1.00  0.00           N
ATOM   2015 1HZ  LYS A 243     114.242  97.915 119.095  1.00  0.00           H
ATOM   2016 2HZ  LYS A 243     112.964  96.955 118.800  1.00  0.00           H
ATOM   2017 3HZ  LYS A 243     114.095  96.475 119.881  1.00  0.00           H
ATOM   2018  C   LYS A 243     114.238  93.119 113.542  1.00  0.00           C
ATOM   2019  O   LYS A 243     114.821  92.063 113.240  1.00  0.00           O
ATOM   2020  N   LYS A 244     112.903  93.189 113.547  1.00  0.00           N
ATOM   2021  H   LYS A 244     112.461  94.088 113.680  1.00  0.00           H
ATOM   2022  CA  LYS A 244     112.084  91.956 113.383  1.00  0.00           C
ATOM   2023  HA  LYS A 244     112.666  91.095 113.722  1.00  0.00           H
ATOM   2024  CB  LYS A 244     110.835  92.067 114.269  1.00  0.00           C
ATOM   2025 1HB  LYS A 244     110.380  93.040 114.095  1.00  0.00           H
ATOM   2026 2HB  LYS A 244     110.119  91.296 113.984  1.00  0.00           H
ATOM   2027  CG  LYS A 244     111.152  91.901 115.766  1.00  0.00           C
ATOM   2028 1HG  LYS A 244     111.000  90.860 116.049  1.00  0.00           H
ATOM   2029 2HG  LYS A 244     112.189  92.171 115.957  1.00  0.00           H
ATOM   2030  CD  LYS A 244     110.257  92.789 116.632  1.00  0.00           C
ATOM   2031 1HD  LYS A 244     110.512  93.831 116.432  1.00  0.00           H
ATOM   2032 2HD  LYS A 244     109.212  92.610 116.377  1.00  0.00           H
ATOM   2033  CE  LYS A 244     110.446  92.526 118.124  1.00  0.00           C
ATOM   2034 1HE  LYS A 244     110.016  91.554 118.382  1.00  0.00           H
ATOM   2035 2HE  LYS A 244     111.509  92.529 118.368  1.00  0.00           H
ATOM   2036  NZ  LYS A 244     109.780  93.573 118.906  1.00  0.00           N
ATOM   2037 1HZ  LYS A 244     109.838  93.397 119.909  1.00  0.00           H
ATOM   2038 2HZ  LYS A 244     110.163  94.500 118.721  1.00  0.00           H
ATOM   2039 3HZ  LYS A 244     108.765  93.570 118.761  1.00  0.00           H
ATOM   2040  C   LYS A 244     111.715  91.626 111.916  1.00  0.00           C
ATOM   2041  O   LYS A 244     111.586  90.464 111.485  1.00  0.00           O
ATOM   2042  N   LEU A 245     111.609  92.691 111.124  1.00  0.00           N
ATOM   2043  H   LEU A 245     111.716  93.615 111.529  1.00  0.00           H
ATOM   2044  CA  LEU A 245     111.353  92.581 109.697  1.00  0.00           C
ATOM   2045  HA  LEU A 245     110.462  91.967 109.584  1.00  0.00           H
ATOM   2046  CB  LEU A 245     111.076  93.985 109.132  1.00  0.00           C
ATOM   2047 1HB  LEU A 245     110.246  94.406 109.698  1.00  0.00           H
ATOM   2048 2HB  LEU A 245     111.950  94.606 109.293  1.00  0.00           H
ATOM   2049  CG  LEU A 245     110.714  94.048 107.641  1.00  0.00           C
ATOM   2050  HG  LEU A 245     110.210  93.125 107.362  1.00  0.00           H
ATOM   2051  CD1 LEU A 245     109.795  95.240 107.365  1.00  0.00           C
ATOM   2052 1HD1 LEU A 245     109.546  95.277 106.305  1.00  0.00           H
ATOM   2053 2HD1 LEU A 245     108.879  95.130 107.937  1.00  0.00           H
ATOM   2054 3HD1 LEU A 245     110.291  96.167 107.650  1.00  0.00           H
ATOM   2055  CD2 LEU A 245     111.939  94.257 106.753  1.00  0.00           C
ATOM   2056 1HD2 LEU A 245     111.632  94.289 105.708  1.00  0.00           H
ATOM   2057 2HD2 LEU A 245     112.438  95.192 107.008  1.00  0.00           H
ATOM   2058 3HD2 LEU A 245     112.637  93.436 106.876  1.00  0.00           H
ATOM   2059  C   LEU A 245     112.481  91.854 108.962  1.00  0.00           C
ATOM   2060  O   LEU A 245     112.187  91.226 107.953  1.00  0.00           O
ATOM   2061  N   SER A 246     113.738  91.912 109.429  1.00  0.00           N
ATOM   2062  H   SER A 246     113.953  92.443 110.267  1.00  0.00           H
ATOM   2063  CA  SER A 246     114.830  91.287 108.669  1.00  0.00           C
ATOM   2064  HA  SER A 246     114.753  91.694 107.665  1.00  0.00           H
ATOM   2065  CB  SER A 246     116.221  91.621 109.208  1.00  0.00           C
ATOM   2066 1HB  SER A 246     116.278  92.679 109.427  1.00  0.00           H
ATOM   2067 2HB  SER A 246     116.410  91.055 110.119  1.00  0.00           H
ATOM   2068  OG  SER A 246     117.214  91.330 108.245  1.00  0.00           O
ATOM   2069  HG  SER A 246     118.074  91.519 108.623  1.00  0.00           H
ATOM   2070  C   SER A 246     114.681  89.777 108.547  1.00  0.00           C
ATOM   2071  O   SER A 246     114.939  89.247 107.466  1.00  0.00           O
ATOM   2072  N   ASP A 247     114.186  89.085 109.587  1.00  0.00           N
ATOM   2073  H   ASP A 247     114.026  89.522 110.482  1.00  0.00           H
ATOM   2074  CA  ASP A 247     113.838  87.663 109.371  1.00  0.00           C
ATOM   2075  HA  ASP A 247     114.703  87.185 108.920  1.00  0.00           H
ATOM   2076  CB  ASP A 247     113.566  86.957 110.694  1.00  0.00           C
ATOM   2077 1HB  ASP A 247     114.393  87.153 111.375  1.00  0.00           H
ATOM   2078 2HB  ASP A 247     112.656  87.358 111.139  1.00  0.00           H
ATOM   2079  CG  ASP A 247     113.418  85.450 110.493  1.00  0.00           C
ATOM   2080  OD1 ASP A 247     114.383  84.720 110.831  1.00  0.00           O
ATOM   2081  OD2 ASP A 247     112.313  85.018 110.107  1.00  0.00           O
ATOM   2082  C   ASP A 247     112.665  87.444 108.396  1.00  0.00           C
ATOM   2083  O   ASP A 247     112.811  86.704 107.411  1.00  0.00           O
ATOM   2084  N   VAL A 248     111.535  88.140 108.628  1.00  0.00           N
ATOM   2085  H   VAL A 248     111.490  88.758 109.425  1.00  0.00           H
ATOM   2086  CA  VAL A 248     110.334  87.945 107.773  1.00  0.00           C
ATOM   2087  HA  VAL A 248     109.976  86.937 107.926  1.00  0.00           H
ATOM   2088  CB  VAL A 248     109.231  88.926 108.213  1.00  0.00           C
ATOM   2089  HB  VAL A 248     109.643  89.932 108.163  1.00  0.00           H
ATOM   2090  CG1 VAL A 248     107.972  88.896 107.348  1.00  0.00           C
ATOM   2091 1HG1 VAL A 248     107.248  89.618 107.725  1.00  0.00           H
ATOM   2092 2HG1 VAL A 248     108.229  89.166 106.327  1.00  0.00           H
ATOM   2093 3HG1 VAL A 248     107.527  87.903 107.368  1.00  0.00           H
ATOM   2094  CG2 VAL A 248     108.777  88.652 109.653  1.00  0.00           C
ATOM   2095 1HG2 VAL A 248     108.002  89.359 109.944  1.00  0.00           H
ATOM   2096 2HG2 VAL A 248     108.380  87.640 109.728  1.00  0.00           H
ATOM   2097 3HG2 VAL A 248     109.615  88.757 110.338  1.00  0.00           H
ATOM   2098  C   VAL A 248     110.678  88.091 106.273  1.00  0.00           C
ATOM   2099  O   VAL A 248     110.422  87.235 105.402  1.00  0.00           O
ATOM   2100  N   MET A 249     111.372  89.196 106.014  1.00  0.00           N
ATOM   2101  H   MET A 249     111.562  89.813 106.799  1.00  0.00           H
ATOM   2102  CA  MET A 249     111.903  89.582 104.728  1.00  0.00           C
ATOM   2103  HA  MET A 249     111.057  89.627 104.052  1.00  0.00           H
ATOM   2104  CB  MET A 249     112.544  90.972 104.841  1.00  0.00           C
ATOM   2105 1HB  MET A 249     111.807  91.674 105.225  1.00  0.00           H
ATOM   2106 2HB  MET A 249     113.393  90.924 105.519  1.00  0.00           H
ATOM   2107  CG  MET A 249     113.029  91.480 103.489  1.00  0.00           C
ATOM   2108 1HG  MET A 249     113.826  90.817 103.160  1.00  0.00           H
ATOM   2109 2HG  MET A 249     112.195  91.392 102.796  1.00  0.00           H
ATOM   2110  SD  MET A 249     113.636  93.193 103.436  1.00  0.00           S
ATOM   2111  CE  MET A 249     115.063  93.055 104.550  1.00  0.00           C
ATOM   2112 1HE  MET A 249     115.557  94.021 104.644  1.00  0.00           H
ATOM   2113 2HE  MET A 249     114.735  92.732 105.537  1.00  0.00           H
ATOM   2114 3HE  MET A 249     115.774  92.329 104.155  1.00  0.00           H
ATOM   2115  C   MET A 249     112.884  88.571 104.149  1.00  0.00           C
ATOM   2116  O   MET A 249     112.746  88.257 102.970  1.00  0.00           O
ATOM   2117  N   ILE A 250     113.870  88.070 104.903  1.00  0.00           N
ATOM   2118  H   ILE A 250     113.955  88.328 105.885  1.00  0.00           H
ATOM   2119  CA  ILE A 250     114.854  87.159 104.311  1.00  0.00           C
ATOM   2120  HA  ILE A 250     115.122  87.617 103.364  1.00  0.00           H
ATOM   2121  CB  ILE A 250     116.157  87.067 105.131  1.00  0.00           C
ATOM   2122  HB  ILE A 250     116.354  88.053 105.547  1.00  0.00           H
ATOM   2123  CG2 ILE A 250     116.072  86.087 106.300  1.00  0.00           C
ATOM   2124 1HG2 ILE A 250     117.004  86.087 106.857  1.00  0.00           H
ATOM   2125 2HG2 ILE A 250     115.287  86.409 106.974  1.00  0.00           H
ATOM   2126 3HG2 ILE A 250     115.867  85.081 105.942  1.00  0.00           H
ATOM   2127  CG1 ILE A 250     117.333  86.697 104.203  1.00  0.00           C
ATOM   2128 1HG1 ILE A 250     117.190  85.685 103.828  1.00  0.00           H
ATOM   2129 2HG1 ILE A 250     117.345  87.382 103.355  1.00  0.00           H
ATOM   2130  CD1 ILE A 250     118.711  86.767 104.869  1.00  0.00           C
ATOM   2131 1HD1 ILE A 250     119.476  86.490 104.145  1.00  0.00           H
ATOM   2132 2HD1 ILE A 250     118.898  87.779 105.226  1.00  0.00           H
ATOM   2133 3HD1 ILE A 250     118.766  86.067 105.699  1.00  0.00           H
ATOM   2134  C   ILE A 250     114.262  85.794 103.953  1.00  0.00           C
ATOM   2135  O   ILE A 250     114.638  85.252 102.907  1.00  0.00           O
ATOM   2136  N   LEU A 251     113.299  85.267 104.727  1.00  0.00           N
ATOM   2137  H   LEU A 251     113.046  85.711 105.608  1.00  0.00           H
ATOM   2138  CA  LEU A 251     112.602  84.055 104.288  1.00  0.00           C
ATOM   2139  HA  LEU A 251     113.377  83.323 104.071  1.00  0.00           H
ATOM   2140  CB  LEU A 251     111.719  83.462 105.397  1.00  0.00           C
ATOM   2141 1HB  LEU A 251     112.349  83.247 106.257  1.00  0.00           H
ATOM   2142 2HB  LEU A 251     110.983  84.211 105.677  1.00  0.00           H
ATOM   2143  CG  LEU A 251     110.966  82.176 105.001  1.00  0.00           C
ATOM   2144  HG  LEU A 251     110.263  82.441 104.213  1.00  0.00           H
ATOM   2145  CD1 LEU A 251     111.855  81.046 104.487  1.00  0.00           C
ATOM   2146 1HD1 LEU A 251     111.238  80.185 104.230  1.00  0.00           H
ATOM   2147 2HD1 LEU A 251     112.376  81.373 103.592  1.00  0.00           H
ATOM   2148 3HD1 LEU A 251     112.577  80.765 105.245  1.00  0.00           H
ATOM   2149  CD2 LEU A 251     110.186  81.594 106.182  1.00  0.00           C
ATOM   2150 1HD2 LEU A 251     109.657  80.694 105.876  1.00  0.00           H
ATOM   2151 2HD2 LEU A 251     110.860  81.356 107.001  1.00  0.00           H
ATOM   2152 3HD2 LEU A 251     109.458  82.316 106.529  1.00  0.00           H
ATOM   2153  C   LEU A 251     111.842  84.280 102.975  1.00  0.00           C
ATOM   2154  O   LEU A 251     111.971  83.439 102.086  1.00  0.00           O
ATOM   2155  N   THR A 252     111.142  85.411 102.776  1.00  0.00           N
ATOM   2156  H   THR A 252     110.999  86.083 103.524  1.00  0.00           H
ATOM   2157  CA  THR A 252     110.572  85.620 101.423  1.00  0.00           C
ATOM   2158  HA  THR A 252     110.151  84.663 101.129  1.00  0.00           H
ATOM   2159  CB  THR A 252     109.411  86.615 101.417  1.00  0.00           C
ATOM   2160  HB  THR A 252     109.570  87.291 102.251  1.00  0.00           H
ATOM   2161  CG2 THR A 252     109.207  87.463 100.164  1.00  0.00           C
ATOM   2162 1HG2 THR A 252     108.368  88.138 100.314  1.00  0.00           H
ATOM   2163 2HG2 THR A 252     110.096  88.061  99.970  1.00  0.00           H
ATOM   2164 3HG2 THR A 252     109.003  86.821  99.308  1.00  0.00           H
ATOM   2165  OG1 THR A 252     108.212  85.881 101.557  1.00  0.00           O
ATOM   2166  HG1 THR A 252     107.482  86.507 101.606  1.00  0.00           H
ATOM   2167  C   THR A 252     111.596  85.915 100.328  1.00  0.00           C
ATOM   2168  O   THR A 252     111.352  85.540  99.189  1.00  0.00           O
ATOM   2169  N   VAL A 253     112.755  86.518 100.604  1.00  0.00           N
ATOM   2170  H   VAL A 253     112.912  86.864 101.548  1.00  0.00           H
ATOM   2171  CA  VAL A 253     113.800  86.716  99.580  1.00  0.00           C
ATOM   2172  HA  VAL A 253     113.348  87.217  98.728  1.00  0.00           H
ATOM   2173  CB  VAL A 253     114.930  87.613 100.111  1.00  0.00           C
ATOM   2174  HB  VAL A 253     115.218  87.255 101.096  1.00  0.00           H
ATOM   2175  CG1 VAL A 253     116.173  87.627  99.221  1.00  0.00           C
ATOM   2176 1HG1 VAL A 253     116.928  88.280  99.657  1.00  0.00           H
ATOM   2177 2HG1 VAL A 253     116.592  86.626  99.155  1.00  0.00           H
ATOM   2178 3HG1 VAL A 253     115.917  87.985  98.225  1.00  0.00           H
ATOM   2179  CG2 VAL A 253     114.459  89.068 100.202  1.00  0.00           C
ATOM   2180 1HG2 VAL A 253     115.261  89.697 100.586  1.00  0.00           H
ATOM   2181 2HG2 VAL A 253     114.164  89.428  99.218  1.00  0.00           H
ATOM   2182 3HG2 VAL A 253     113.607  89.144 100.869  1.00  0.00           H
ATOM   2183  C   VAL A 253     114.332  85.371  99.079  1.00  0.00           C
ATOM   2184  O   VAL A 253     114.424  85.142  97.865  1.00  0.00           O
ATOM   2185  N   PHE A 254     114.612  84.460 100.016  1.00  0.00           N
ATOM   2186  H   PHE A 254     114.568  84.741 100.994  1.00  0.00           H
ATOM   2187  CA  PHE A 254     114.919  83.070  99.711  1.00  0.00           C
ATOM   2188  HA  PHE A 254     115.815  83.061  99.098  1.00  0.00           H
ATOM   2189  CB  PHE A 254     115.194  82.311 101.013  1.00  0.00           C
ATOM   2190 1HB  PHE A 254     116.115  82.692 101.448  1.00  0.00           H
ATOM   2191 2HB  PHE A 254     114.388  82.511 101.715  1.00  0.00           H
ATOM   2192  CG  PHE A 254     115.321  80.817 100.854  1.00  0.00           C
ATOM   2193  CD1 PHE A 254     114.250  79.975 101.208  1.00  0.00           C
ATOM   2194  HD1 PHE A 254     113.337  80.397 101.600  1.00  0.00           H
ATOM   2195  CE1 PHE A 254     114.358  78.590 101.044  1.00  0.00           C
ATOM   2196  HE1 PHE A 254     113.529  77.949 101.297  1.00  0.00           H
ATOM   2197  CZ  PHE A 254     115.540  78.034 100.533  1.00  0.00           C
ATOM   2198  HZ  PHE A 254     115.622  76.970 100.412  1.00  0.00           H
ATOM   2199  CE2 PHE A 254     116.607  78.871 100.172  1.00  0.00           C
ATOM   2200  HE2 PHE A 254     117.512  78.444  99.769  1.00  0.00           H
ATOM   2201  CD2 PHE A 254     116.502  80.257 100.336  1.00  0.00           C
ATOM   2202  HD2 PHE A 254     117.327  80.895 100.061  1.00  0.00           H
ATOM   2203  C   PHE A 254     113.814  82.399  98.895  1.00  0.00           C
ATOM   2204  O   PHE A 254     114.105  81.821  97.849  1.00  0.00           O
ATOM   2205  N   CYS A 255     112.555  82.523  99.317  1.00  0.00           N
ATOM   2206  H   CYS A 255     112.374  82.991 100.202  1.00  0.00           H
ATOM   2207  CA  CYS A 255     111.439  81.897  98.618  1.00  0.00           C
ATOM   2208  HA  CYS A 255     111.655  80.833  98.555  1.00  0.00           H
ATOM   2209  CB  CYS A 255     110.151  82.060  99.416  1.00  0.00           C
ATOM   2210 1HB  CYS A 255     110.004  83.117  99.643  1.00  0.00           H
ATOM   2211 2HB  CYS A 255     109.320  81.716  98.797  1.00  0.00           H
ATOM   2212  SG  CYS A 255     110.324  81.024 100.912  1.00  0.00           S
ATOM   2213  HG  CYS A 255     109.167  81.269 101.522  1.00  0.00           H
ATOM   2214  C   CYS A 255     111.269  82.404  97.184  1.00  0.00           C
ATOM   2215  O   CYS A 255     111.048  81.600  96.291  1.00  0.00           O
ATOM   2216  N   LEU A 256     111.412  83.704  96.935  1.00  0.00           N
ATOM   2217  H   LEU A 256     111.613  84.317  97.722  1.00  0.00           H
ATOM   2218  CA  LEU A 256     111.235  84.312  95.623  1.00  0.00           C
ATOM   2219  HA  LEU A 256     110.335  83.890  95.183  1.00  0.00           H
ATOM   2220  CB  LEU A 256     111.057  85.825  95.828  1.00  0.00           C
ATOM   2221 1HB  LEU A 256     110.378  85.987  96.664  1.00  0.00           H
ATOM   2222 2HB  LEU A 256     112.025  86.247  96.089  1.00  0.00           H
ATOM   2223  CG  LEU A 256     110.506  86.596  94.624  1.00  0.00           C
ATOM   2224  HG  LEU A 256     111.114  86.379  93.750  1.00  0.00           H
ATOM   2225  CD1 LEU A 256     109.053  86.226  94.335  1.00  0.00           C
ATOM   2226 1HD1 LEU A 256     108.704  86.792  93.472  1.00  0.00           H
ATOM   2227 2HD1 LEU A 256     108.984  85.166  94.103  1.00  0.00           H
ATOM   2228 3HD1 LEU A 256     108.428  86.460  95.196  1.00  0.00           H
ATOM   2229  CD2 LEU A 256     110.550  88.095  94.922  1.00  0.00           C
ATOM   2230 1HD2 LEU A 256     110.166  88.645  94.064  1.00  0.00           H
ATOM   2231 2HD2 LEU A 256     109.942  88.318  95.798  1.00  0.00           H
ATOM   2232 3HD2 LEU A 256     111.578  88.401  95.105  1.00  0.00           H
ATOM   2233  C   LEU A 256     112.398  83.982  94.677  1.00  0.00           C
ATOM   2234  O   LEU A 256     112.161  83.726  93.497  1.00  0.00           O
ATOM   2235  N   SER A 257     113.638  83.931  95.183  1.00  0.00           N
ATOM   2236  H   SER A 257     113.785  84.240  96.141  1.00  0.00           H
ATOM   2237  CA  SER A 257     114.774  83.421  94.398  1.00  0.00           C
ATOM   2238  HA  SER A 257     114.827  84.010  93.489  1.00  0.00           H
ATOM   2239  CB  SER A 257     116.076  83.603  95.189  1.00  0.00           C
ATOM   2240 1HB  SER A 257     116.190  84.654  95.452  1.00  0.00           H
ATOM   2241 2HB  SER A 257     116.026  83.026  96.112  1.00  0.00           H
ATOM   2242  OG  SER A 257     117.209  83.189  94.449  1.00  0.00           O
ATOM   2243  HG  SER A 257     117.989  83.332  94.993  1.00  0.00           H
ATOM   2244  C   SER A 257     114.593  81.947  93.992  1.00  0.00           C
ATOM   2245  O   SER A 257     114.711  81.564  92.819  1.00  0.00           O
ATOM   2246  N   VAL A 258     114.218  81.115  94.970  1.00  0.00           N
ATOM   2247  H   VAL A 258     114.126  81.495  95.911  1.00  0.00           H
ATOM   2248  CA  VAL A 258     113.950  79.683  94.779  1.00  0.00           C
ATOM   2249  HA  VAL A 258     114.856  79.231  94.388  1.00  0.00           H
ATOM   2250  CB  VAL A 258     113.619  79.024  96.132  1.00  0.00           C
ATOM   2251  HB  VAL A 258     112.924  79.669  96.665  1.00  0.00           H
ATOM   2252  CG1 VAL A 258     112.977  77.646  96.017  1.00  0.00           C
ATOM   2253 1HG1 VAL A 258     112.769  77.248  97.009  1.00  0.00           H
ATOM   2254 2HG1 VAL A 258     112.032  77.738  95.496  1.00  0.00           H
ATOM   2255 3HG1 VAL A 258     113.638  76.966  95.482  1.00  0.00           H
ATOM   2256  CG2 VAL A 258     114.889  78.831  96.964  1.00  0.00           C
ATOM   2257 1HG2 VAL A 258     114.642  78.372  97.920  1.00  0.00           H
ATOM   2258 2HG2 VAL A 258     115.592  78.193  96.432  1.00  0.00           H
ATOM   2259 3HG2 VAL A 258     115.360  79.791  97.156  1.00  0.00           H
ATOM   2260  C   VAL A 258     112.846  79.453  93.744  1.00  0.00           C
ATOM   2261  O   VAL A 258     112.997  78.644  92.825  1.00  0.00           O
ATOM   2262  N   PHE A 259     111.754  80.212  93.840  1.00  0.00           N
ATOM   2263  H   PHE A 259     111.667  80.832  94.642  1.00  0.00           H
ATOM   2264  CA  PHE A 259     110.645  80.160  92.900  1.00  0.00           C
ATOM   2265  HA  PHE A 259     110.390  79.114  92.786  1.00  0.00           H
ATOM   2266  CB  PHE A 259     109.420  80.912  93.437  1.00  0.00           C
ATOM   2267 1HB  PHE A 259     109.707  81.951  93.591  1.00  0.00           H
ATOM   2268 2HB  PHE A 259     108.645  80.888  92.675  1.00  0.00           H
ATOM   2269  CG  PHE A 259     108.800  80.410  94.723  1.00  0.00           C
ATOM   2270  CD1 PHE A 259     108.929  79.068  95.132  1.00  0.00           C
ATOM   2271  HD1 PHE A 259     109.435  78.355  94.508  1.00  0.00           H
ATOM   2272  CE1 PHE A 259     108.412  78.651  96.365  1.00  0.00           C
ATOM   2273  HE1 PHE A 259     108.529  77.627  96.681  1.00  0.00           H
ATOM   2274  CZ  PHE A 259     107.751  79.566  97.195  1.00  0.00           C
ATOM   2275  HZ  PHE A 259     107.373  79.245  98.151  1.00  0.00           H
ATOM   2276  CE2 PHE A 259     107.576  80.892  96.772  1.00  0.00           C
ATOM   2277  HE2 PHE A 259     107.056  81.593  97.405  1.00  0.00           H
ATOM   2278  CD2 PHE A 259     108.088  81.309  95.537  1.00  0.00           C
ATOM   2279  HD2 PHE A 259     107.957  82.334  95.226  1.00  0.00           H
ATOM   2280  C   PHE A 259     111.015  80.675  91.508  1.00  0.00           C
ATOM   2281  O   PHE A 259     110.467  80.166  90.532  1.00  0.00           O
ATOM   2282  N   ALA A 260     111.964  81.608  91.393  1.00  0.00           N
ATOM   2283  H   ALA A 260     112.333  82.053  92.229  1.00  0.00           H
ATOM   2284  CA  ALA A 260     112.483  82.020  90.094  1.00  0.00           C
ATOM   2285  HA  ALA A 260     111.627  82.241  89.465  1.00  0.00           H
ATOM   2286  CB  ALA A 260     113.314  83.293  90.242  1.00  0.00           C
ATOM   2287 1HB  ALA A 260     113.695  83.594  89.266  1.00  0.00           H
ATOM   2288 2HB  ALA A 260     112.688  84.087  90.644  1.00  0.00           H
ATOM   2289 3HB  ALA A 260     114.153  83.118  90.911  1.00  0.00           H
ATOM   2290  C   ALA A 260     113.267  80.905  89.390  1.00  0.00           C
ATOM   2291  O   ALA A 260     113.029  80.673  88.205  1.00  0.00           O
ATOM   2292  N   LEU A 261     114.125  80.169  90.112  1.00  0.00           N
ATOM   2293  H   LEU A 261     114.319  80.462  91.066  1.00  0.00           H
ATOM   2294  CA  LEU A 261     114.794  78.973  89.568  1.00  0.00           C
ATOM   2295  HA  LEU A 261     115.362  79.275  88.693  1.00  0.00           H
ATOM   2296  CB  LEU A 261     115.740  78.455  90.668  1.00  0.00           C
ATOM   2297 1HB  LEU A 261     116.490  79.212  90.865  1.00  0.00           H
ATOM   2298 2HB  LEU A 261     115.161  78.320  91.578  1.00  0.00           H
ATOM   2299  CG  LEU A 261     116.448  77.128  90.388  1.00  0.00           C
ATOM   2300  HG  LEU A 261     115.695  76.362  90.233  1.00  0.00           H
ATOM   2301  CD1 LEU A 261     117.346  77.189  89.160  1.00  0.00           C
ATOM   2302 1HD1 LEU A 261     117.820  76.219  89.011  1.00  0.00           H
ATOM   2303 2HD1 LEU A 261     116.747  77.428  88.285  1.00  0.00           H
ATOM   2304 3HD1 LEU A 261     118.113  77.950  89.299  1.00  0.00           H
ATOM   2305  CD2 LEU A 261     117.308  76.726  91.584  1.00  0.00           C
ATOM   2306 1HD2 LEU A 261     117.814  75.784  91.381  1.00  0.00           H
ATOM   2307 2HD2 LEU A 261     118.061  77.491  91.777  1.00  0.00           H
ATOM   2308 3HD2 LEU A 261     116.684  76.608  92.469  1.00  0.00           H
ATOM   2309  C   LEU A 261     113.814  77.866  89.110  1.00  0.00           C
ATOM   2310  O   LEU A 261     113.917  77.308  88.002  1.00  0.00           O
ATOM   2311  N   ILE A 262     112.889  77.547  90.015  1.00  0.00           N
ATOM   2312  H   ILE A 262     112.917  78.057  90.895  1.00  0.00           H
ATOM   2313  CA  ILE A 262     111.856  76.521  89.853  1.00  0.00           C
ATOM   2314  HA  ILE A 262     112.342  75.563  89.697  1.00  0.00           H
ATOM   2315  CB  ILE A 262     111.071  76.454  91.194  1.00  0.00           C
ATOM   2316  HB  ILE A 262     110.951  77.472  91.550  1.00  0.00           H
ATOM   2317  CG2 ILE A 262     109.645  75.913  91.158  1.00  0.00           C
ATOM   2318 1HG2 ILE A 262     109.199  75.932  92.144  1.00  0.00           H
ATOM   2319 2HG2 ILE A 262     109.029  76.521  90.506  1.00  0.00           H
ATOM   2320 3HG2 ILE A 262     109.634  74.889  90.857  1.00  0.00           H
ATOM   2321  CG1 ILE A 262     111.908  75.634  92.207  1.00  0.00           C
ATOM   2322 1HG1 ILE A 262     112.036  74.622  91.825  1.00  0.00           H
ATOM   2323 2HG1 ILE A 262     112.895  76.084  92.303  1.00  0.00           H
ATOM   2324  CD1 ILE A 262     111.319  75.521  93.615  1.00  0.00           C
ATOM   2325 1HD1 ILE A 262     111.984  74.932  94.245  1.00  0.00           H
ATOM   2326 2HD1 ILE A 262     111.194  76.514  94.031  1.00  0.00           H
ATOM   2327 3HD1 ILE A 262     110.357  75.017  93.592  1.00  0.00           H
ATOM   2328  C   ILE A 262     111.018  76.800  88.587  1.00  0.00           C
ATOM   2329  O   ILE A 262     110.971  76.022  87.618  1.00  0.00           O
ATOM   2330  N   GLY A 263     110.433  77.994  88.546  1.00  0.00           N
ATOM   2331  H   GLY A 263     110.557  78.633  89.326  1.00  0.00           H
ATOM   2332  CA  GLY A 263     109.593  78.410  87.442  1.00  0.00           C
ATOM   2333 1HA  GLY A 263     108.808  77.669  87.313  1.00  0.00           H
ATOM   2334 2HA  GLY A 263     109.152  79.371  87.688  1.00  0.00           H
ATOM   2335  C   GLY A 263     110.361  78.534  86.134  1.00  0.00           C
ATOM   2336  O   GLY A 263     109.838  78.118  85.109  1.00  0.00           O
ATOM   2337  N   LEU A 264     111.598  79.049  86.156  1.00  0.00           N
ATOM   2338  H   LEU A 264     111.958  79.422  87.029  1.00  0.00           H
ATOM   2339  CA  LEU A 264     112.474  79.086  84.982  1.00  0.00           C
ATOM   2340  HA  LEU A 264     112.037  79.761  84.251  1.00  0.00           H
ATOM   2341  CB  LEU A 264     113.850  79.641  85.397  1.00  0.00           C
ATOM   2342 1HB  LEU A 264     113.730  80.702  85.606  1.00  0.00           H
ATOM   2343 2HB  LEU A 264     114.159  79.146  86.312  1.00  0.00           H
ATOM   2344  CG  LEU A 264     114.999  79.480  84.394  1.00  0.00           C
ATOM   2345  HG  LEU A 264     115.150  78.422  84.191  1.00  0.00           H
ATOM   2346  CD1 LEU A 264     114.714  80.180  83.079  1.00  0.00           C
ATOM   2347 1HD1 LEU A 264     115.551  80.032  82.398  1.00  0.00           H
ATOM   2348 2HD1 LEU A 264     113.822  79.758  82.623  1.00  0.00           H
ATOM   2349 3HD1 LEU A 264     114.566  81.247  83.241  1.00  0.00           H
ATOM   2350  CD2 LEU A 264     116.285  80.056  84.993  1.00  0.00           C
ATOM   2351 1HD2 LEU A 264     117.101  79.942  84.282  1.00  0.00           H
ATOM   2352 2HD2 LEU A 264     116.146  81.112  85.212  1.00  0.00           H
ATOM   2353 3HD2 LEU A 264     116.530  79.526  85.912  1.00  0.00           H
ATOM   2354  C   LEU A 264     112.553  77.712  84.313  1.00  0.00           C
ATOM   2355  O   LEU A 264     112.163  77.583  83.146  1.00  0.00           O
ATOM   2356  N   GLN A 265     112.978  76.692  85.075  1.00  0.00           N
ATOM   2357  H   GLN A 265     113.187  76.857  86.052  1.00  0.00           H
ATOM   2358  CA  GLN A 265     113.201  75.351  84.521  1.00  0.00           C
ATOM   2359  HA  GLN A 265     113.680  75.516  83.556  1.00  0.00           H
ATOM   2360  CB  GLN A 265     114.202  74.569  85.386  1.00  0.00           C
ATOM   2361 1HB  GLN A 265     114.553  73.706  84.824  1.00  0.00           H
ATOM   2362 2HB  GLN A 265     115.055  75.214  85.586  1.00  0.00           H
ATOM   2363  CG  GLN A 265     113.638  74.073  86.718  1.00  0.00           C
ATOM   2364 1HG  GLN A 265     113.085  74.878  87.184  1.00  0.00           H
ATOM   2365 2HG  GLN A 265     112.961  73.242  86.529  1.00  0.00           H
ATOM   2366  CD  GLN A 265     114.728  73.623  87.679  1.00  0.00           C
ATOM   2367  OE1 GLN A 265     115.017  72.447  87.834  1.00  0.00           O
ATOM   2368  NE2 GLN A 265     115.362  74.544  88.373  1.00  0.00           N
ATOM   2369 1HE2 GLN A 265     116.068  74.238  89.016  1.00  0.00           H
ATOM   2370 2HE2 GLN A 265     115.093  75.511  88.250  1.00  0.00           H
ATOM   2371  C   GLN A 265     111.932  74.549  84.176  1.00  0.00           C
ATOM   2372  O   GLN A 265     112.061  73.393  83.761  1.00  0.00           O
ATOM   2373  N   LEU A 266     110.732  75.156  84.252  1.00  0.00           N
ATOM   2374  H   LEU A 266     110.626  75.988  84.817  1.00  0.00           H
ATOM   2375  CA  LEU A 266     109.621  74.714  83.380  1.00  0.00           C
ATOM   2376  HA  LEU A 266     109.997  73.898  82.769  1.00  0.00           H
ATOM   2377  CB  LEU A 266     108.459  74.250  84.270  1.00  0.00           C
ATOM   2378 1HB  LEU A 266     108.249  75.057  84.971  1.00  0.00           H
ATOM   2379 2HB  LEU A 266     107.583  74.115  83.642  1.00  0.00           H
ATOM   2380  CG  LEU A 266     108.634  72.971  85.083  1.00  0.00           C
ATOM   2381  HG  LEU A 266     109.408  73.130  85.831  1.00  0.00           H
ATOM   2382  CD1 LEU A 266     107.286  72.649  85.747  1.00  0.00           C
ATOM   2383 1HD1 LEU A 266     107.380  71.746  86.351  1.00  0.00           H
ATOM   2384 2HD1 LEU A 266     106.985  73.478  86.385  1.00  0.00           H
ATOM   2385 3HD1 LEU A 266     106.519  72.515  84.994  1.00  0.00           H
ATOM   2386  CD2 LEU A 266     109.013  71.767  84.233  1.00  0.00           C
ATOM   2387 1HD2 LEU A 266     109.131  70.900  84.879  1.00  0.00           H
ATOM   2388 2HD2 LEU A 266     108.252  71.590  83.482  1.00  0.00           H
ATOM   2389 3HD2 LEU A 266     109.962  71.964  83.743  1.00  0.00           H
ATOM   2390  C   LEU A 266     109.030  75.699  82.346  1.00  0.00           C
ATOM   2391  O   LEU A 266     108.295  75.255  81.459  1.00  0.00           O
ATOM   2392  N   PHE A 267     109.279  77.002  82.446  1.00  0.00           N
ATOM   2393  H   PHE A 267     110.024  77.303  83.061  1.00  0.00           H
ATOM   2394  CA  PHE A 267     108.387  78.030  81.877  1.00  0.00           C
ATOM   2395  HA  PHE A 267     107.793  77.552  81.104  1.00  0.00           H
ATOM   2396  CB  PHE A 267     107.429  78.585  82.954  1.00  0.00           C
ATOM   2397 1HB  PHE A 267     108.008  79.207  83.631  1.00  0.00           H
ATOM   2398 2HB  PHE A 267     106.702  79.234  82.466  1.00  0.00           H
ATOM   2399  CG  PHE A 267     106.653  77.581  83.780  1.00  0.00           C
ATOM   2400  CD1 PHE A 267     105.924  76.554  83.156  1.00  0.00           C
ATOM   2401  HD1 PHE A 267     105.933  76.476  82.081  1.00  0.00           H
ATOM   2402  CE1 PHE A 267     105.205  75.628  83.924  1.00  0.00           C
ATOM   2403  HE1 PHE A 267     104.669  74.844  83.428  1.00  0.00           H
ATOM   2404  CZ  PHE A 267     105.191  75.727  85.323  1.00  0.00           C
ATOM   2405  HZ  PHE A 267     104.636  75.023  85.920  1.00  0.00           H
ATOM   2406  CE2 PHE A 267     105.910  76.755  85.952  1.00  0.00           C
ATOM   2407  HE2 PHE A 267     105.903  76.839  87.028  1.00  0.00           H
ATOM   2408  CD2 PHE A 267     106.631  77.679  85.184  1.00  0.00           C
ATOM   2409  HD2 PHE A 267     107.175  78.471  85.673  1.00  0.00           H
ATOM   2410  C   PHE A 267     109.135  79.168  81.173  1.00  0.00           C
ATOM   2411  O   PHE A 267     108.503  80.127  80.727  1.00  0.00           O
ATOM   2412  N   MET A 268     110.466  79.040  81.073  1.00  0.00           N
ATOM   2413  H   MET A 268     110.881  78.280  81.599  1.00  0.00           H
ATOM   2414  CA  MET A 268     111.399  79.843  80.279  1.00  0.00           C
ATOM   2415  HA  MET A 268     112.027  80.361  80.998  1.00  0.00           H
ATOM   2416  CB  MET A 268     112.279  78.874  79.465  1.00  0.00           C
ATOM   2417 1HB  MET A 268     112.634  78.072  80.111  1.00  0.00           H
ATOM   2418 2HB  MET A 268     111.698  78.444  78.651  1.00  0.00           H
ATOM   2419  CG  MET A 268     113.497  79.562  78.873  1.00  0.00           C
ATOM   2420 1HG  MET A 268     113.138  80.327  78.188  1.00  0.00           H
ATOM   2421 2HG  MET A 268     114.025  80.043  79.692  1.00  0.00           H
ATOM   2422  SD  MET A 268     114.656  78.486  77.980  1.00  0.00           S
ATOM   2423  CE  MET A 268     115.882  79.749  77.532  1.00  0.00           C
ATOM   2424 1HE  MET A 268     116.696  79.297  76.968  1.00  0.00           H
ATOM   2425 2HE  MET A 268     115.414  80.522  76.921  1.00  0.00           H
ATOM   2426 3HE  MET A 268     116.286  80.210  78.433  1.00  0.00           H
ATOM   2427  C   MET A 268     110.761  80.950  79.417  1.00  0.00           C
ATOM   2428  O   MET A 268     110.592  80.819  78.203  1.00  0.00           O
ATOM   2429  N   TYR A 341     108.401  83.714  76.129  1.00  0.00           N
ATOM   2430  H   TYR A 341     107.646  84.122  75.589  1.00  0.00           H
ATOM   2431  CA  TYR A 341     109.842  84.047  76.051  1.00  0.00           C
ATOM   2432  HA  TYR A 341     110.370  83.207  76.493  1.00  0.00           H
ATOM   2433  CB  TYR A 341     110.334  84.155  74.589  1.00  0.00           C
ATOM   2434 1HB  TYR A 341     110.155  83.208  74.083  1.00  0.00           H
ATOM   2435 2HB  TYR A 341     109.773  84.930  74.072  1.00  0.00           H
ATOM   2436  CG  TYR A 341     111.806  84.472  74.466  1.00  0.00           C
ATOM   2437  CD1 TYR A 341     112.238  85.718  73.970  1.00  0.00           C
ATOM   2438  HD1 TYR A 341     111.522  86.424  73.584  1.00  0.00           H
ATOM   2439  CE1 TYR A 341     113.596  86.062  74.018  1.00  0.00           C
ATOM   2440  HE1 TYR A 341     113.936  87.020  73.661  1.00  0.00           H
ATOM   2441  CZ  TYR A 341     114.534  85.168  74.573  1.00  0.00           C
ATOM   2442  OH  TYR A 341     115.839  85.512  74.691  1.00  0.00           O
ATOM   2443  HH  TYR A 341     116.302  84.846  75.215  1.00  0.00           H
ATOM   2444  CE2 TYR A 341     114.110  83.881  74.960  1.00  0.00           C
ATOM   2445  HE2 TYR A 341     114.833  83.181  75.349  1.00  0.00           H
ATOM   2446  CD2 TYR A 341     112.756  83.534  74.904  1.00  0.00           C
ATOM   2447  HD2 TYR A 341     112.437  82.560  75.242  1.00  0.00           H
ATOM   2448  C   TYR A 341     110.211  85.278  76.904  1.00  0.00           C
ATOM   2449  O   TYR A 341     110.717  85.171  78.021  1.00  0.00           O
ATOM   2450  N   THR A 342     109.791  86.442  76.399  1.00  0.00           N
ATOM   2451  H   THR A 342     109.348  86.351  75.504  1.00  0.00           H
ATOM   2452  CA  THR A 342     109.866  87.824  76.924  1.00  0.00           C
ATOM   2453  HA  THR A 342     110.900  87.988  77.228  1.00  0.00           H
ATOM   2454  CB  THR A 342     109.528  88.785  75.760  1.00  0.00           C
ATOM   2455  HB  THR A 342     110.263  88.602  74.979  1.00  0.00           H
ATOM   2456  CG2 THR A 342     108.129  88.522  75.187  1.00  0.00           C
ATOM   2457 1HG2 THR A 342     107.932  89.206  74.365  1.00  0.00           H
ATOM   2458 2HG2 THR A 342     108.045  87.503  74.813  1.00  0.00           H
ATOM   2459 3HG2 THR A 342     107.380  88.677  75.963  1.00  0.00           H
ATOM   2460  OG1 THR A 342     109.609  90.159  76.048  1.00  0.00           O
ATOM   2461  HG1 THR A 342     109.333  90.647  75.271  1.00  0.00           H
ATOM   2462  C   THR A 342     109.010  88.097  78.178  1.00  0.00           C
ATOM   2463  O   THR A 342     108.504  89.195  78.412  1.00  0.00           O
ATOM   2464  N   SER A 343     108.800  87.080  79.018  1.00  0.00           N
ATOM   2465  H   SER A 343     109.038  86.149  78.708  1.00  0.00           H
ATOM   2466  CA  SER A 343     108.499  87.313  80.437  1.00  0.00           C
ATOM   2467  HA  SER A 343     108.878  88.297  80.675  1.00  0.00           H
ATOM   2468  CB  SER A 343     106.988  87.342  80.674  1.00  0.00           C
ATOM   2469 1HB  SER A 343     106.502  87.865  79.852  1.00  0.00           H
ATOM   2470 2HB  SER A 343     106.617  86.321  80.706  1.00  0.00           H
ATOM   2471  OG  SER A 343     106.660  88.017  81.875  1.00  0.00           O
ATOM   2472  HG  SER A 343     105.712  87.957  81.999  1.00  0.00           H
ATOM   2473  C   SER A 343     109.180  86.337  81.401  1.00  0.00           C
ATOM   2474  O   SER A 343     108.987  86.441  82.608  1.00  0.00           O
ATOM   2475  N   PHE A 344     109.972  85.370  80.914  1.00  0.00           N
ATOM   2476  H   PHE A 344     110.227  85.374  79.935  1.00  0.00           H
ATOM   2477  CA  PHE A 344     110.436  84.276  81.773  1.00  0.00           C
ATOM   2478  HA  PHE A 344     110.663  84.718  82.740  1.00  0.00           H
ATOM   2479  CB  PHE A 344     109.284  83.261  81.936  1.00  0.00           C
ATOM   2480 1HB  PHE A 344     108.404  83.611  81.401  1.00  0.00           H
ATOM   2481 2HB  PHE A 344     109.567  82.317  81.483  1.00  0.00           H
ATOM   2482  CG  PHE A 344     108.878  82.992  83.361  1.00  0.00           C
ATOM   2483  CD1 PHE A 344     109.511  81.978  84.097  1.00  0.00           C
ATOM   2484  HD1 PHE A 344     110.277  81.375  83.635  1.00  0.00           H
ATOM   2485  CE1 PHE A 344     109.168  81.774  85.436  1.00  0.00           C
ATOM   2486  HE1 PHE A 344     109.683  81.032  86.011  1.00  0.00           H
ATOM   2487  CZ  PHE A 344     108.172  82.547  86.046  1.00  0.00           C
ATOM   2488  HZ  PHE A 344     107.928  82.388  87.082  1.00  0.00           H
ATOM   2489  CE2 PHE A 344     107.493  83.516  85.296  1.00  0.00           C
ATOM   2490  HE2 PHE A 344     106.707  84.097  85.752  1.00  0.00           H
ATOM   2491  CD2 PHE A 344     107.856  83.749  83.963  1.00  0.00           C
ATOM   2492  HD2 PHE A 344     107.360  84.521  83.397  1.00  0.00           H
ATOM   2493  C   PHE A 344     111.732  83.565  81.345  1.00  0.00           C
ATOM   2494  O   PHE A 344     112.119  82.606  82.013  1.00  0.00           O
ATOM   2495  N   ASP A 345     112.380  83.960  80.243  1.00  0.00           N
ATOM   2496  H   ASP A 345     112.059  84.769  79.728  1.00  0.00           H
ATOM   2497  CA  ASP A 345     113.475  83.167  79.648  1.00  0.00           C
ATOM   2498  HA  ASP A 345     113.082  82.164  79.561  1.00  0.00           H
ATOM   2499  CB  ASP A 345     113.840  83.662  78.237  1.00  0.00           C
ATOM   2500 1HB  ASP A 345     114.177  82.797  77.666  1.00  0.00           H
ATOM   2501 2HB  ASP A 345     112.946  84.037  77.751  1.00  0.00           H
ATOM   2502  CG  ASP A 345     114.934  84.739  78.171  1.00  0.00           C
ATOM   2503  OD1 ASP A 345     115.889  84.539  77.382  1.00  0.00           O
ATOM   2504  OD2 ASP A 345     114.789  85.739  78.914  1.00  0.00           O
ATOM   2505  C   ASP A 345     114.735  83.057  80.509  1.00  0.00           C
ATOM   2506  O   ASP A 345     115.361  82.001  80.597  1.00  0.00           O
ATOM   2507  N   THR A 346     115.057  84.146  81.188  1.00  0.00           N
ATOM   2508  H   THR A 346     114.483  84.959  81.005  1.00  0.00           H
ATOM   2509  CA  THR A 346     116.255  84.327  81.987  1.00  0.00           C
ATOM   2510  HA  THR A 346     116.942  83.503  81.810  1.00  0.00           H
ATOM   2511  CB  THR A 346     116.933  85.649  81.587  1.00  0.00           C
ATOM   2512  HB  THR A 346     116.191  86.445  81.649  1.00  0.00           H
ATOM   2513  CG2 THR A 346     118.139  86.015  82.443  1.00  0.00           C
ATOM   2514 1HG2 THR A 346     118.549  86.966  82.105  1.00  0.00           H
ATOM   2515 2HG2 THR A 346     117.850  86.119  83.481  1.00  0.00           H
ATOM   2516 3HG2 THR A 346     118.902  85.243  82.346  1.00  0.00           H
ATOM   2517  OG1 THR A 346     117.472  85.578  80.295  1.00  0.00           O
ATOM   2518  HG1 THR A 346     117.794  86.441  80.023  1.00  0.00           H
ATOM   2519  C   THR A 346     115.820  84.340  83.445  1.00  0.00           C
ATOM   2520  O   THR A 346     114.725  84.805  83.762  1.00  0.00           O
ATOM   2521  N   PHE A 347     116.694  83.928  84.365  1.00  0.00           N
ATOM   2522  H   PHE A 347     117.576  83.552  84.048  1.00  0.00           H
ATOM   2523  CA  PHE A 347     116.410  83.945  85.805  1.00  0.00           C
ATOM   2524  HA  PHE A 347     115.636  83.207  85.998  1.00  0.00           H
ATOM   2525  CB  PHE A 347     117.692  83.567  86.558  1.00  0.00           C
ATOM   2526 1HB  PHE A 347     118.159  82.735  86.034  1.00  0.00           H
ATOM   2527 2HB  PHE A 347     118.382  84.408  86.517  1.00  0.00           H
ATOM   2528  CG  PHE A 347     117.539  83.166  88.008  1.00  0.00           C
ATOM   2529  CD1 PHE A 347     117.155  84.104  88.986  1.00  0.00           C
ATOM   2530  HD1 PHE A 347     116.946  85.124  88.712  1.00  0.00           H
ATOM   2531  CE1 PHE A 347     117.040  83.720  90.329  1.00  0.00           C
ATOM   2532  HE1 PHE A 347     116.722  84.434  91.074  1.00  0.00           H
ATOM   2533  CZ  PHE A 347     117.346  82.408  90.716  1.00  0.00           C
ATOM   2534  HZ  PHE A 347     117.256  82.115  91.751  1.00  0.00           H
ATOM   2535  CE2 PHE A 347     117.779  81.486  89.753  1.00  0.00           C
ATOM   2536  HE2 PHE A 347     118.046  80.487  90.054  1.00  0.00           H
ATOM   2537  CD2 PHE A 347     117.860  81.856  88.405  1.00  0.00           C
ATOM   2538  HD2 PHE A 347     118.182  81.132  87.674  1.00  0.00           H
ATOM   2539  C   PHE A 347     115.859  85.289  86.298  1.00  0.00           C
ATOM   2540  O   PHE A 347     114.882  85.328  87.039  1.00  0.00           O
ATOM   2541  N   SER A 348     116.453  86.394  85.834  1.00  0.00           N
ATOM   2542  H   SER A 348     117.298  86.293  85.298  1.00  0.00           H
ATOM   2543  CA  SER A 348     115.999  87.754  86.133  1.00  0.00           C
ATOM   2544  HA  SER A 348     115.937  87.835  87.214  1.00  0.00           H
ATOM   2545  CB  SER A 348     117.012  88.780  85.604  1.00  0.00           C
ATOM   2546 1HB  SER A 348     117.009  88.767  84.515  1.00  0.00           H
ATOM   2547 2HB  SER A 348     116.729  89.778  85.936  1.00  0.00           H
ATOM   2548  OG  SER A 348     118.321  88.486  86.055  1.00  0.00           O
ATOM   2549  HG  SER A 348     118.918  89.157  85.712  1.00  0.00           H
ATOM   2550  C   SER A 348     114.606  88.073  85.578  1.00  0.00           C
ATOM   2551  O   SER A 348     113.872  88.855  86.184  1.00  0.00           O
ATOM   2552  N   TRP A 349     114.223  87.478  84.442  1.00  0.00           N
ATOM   2553  H   TRP A 349     114.851  86.832  83.985  1.00  0.00           H
ATOM   2554  CA  TRP A 349     112.884  87.661  83.884  1.00  0.00           C
ATOM   2555  HA  TRP A 349     112.637  88.706  84.043  1.00  0.00           H
ATOM   2556  CB  TRP A 349     112.853  87.422  82.368  1.00  0.00           C
ATOM   2557 1HB  TRP A 349     113.873  87.434  81.986  1.00  0.00           H
ATOM   2558 2HB  TRP A 349     112.432  86.443  82.156  1.00  0.00           H
ATOM   2559  CG  TRP A 349     112.076  88.455  81.609  1.00  0.00           C
ATOM   2560  CD1 TRP A 349     110.967  89.088  82.047  1.00  0.00           C
ATOM   2561  HD1 TRP A 349     110.474  88.880  82.988  1.00  0.00           H
ATOM   2562  NE1 TRP A 349     110.566  90.036  81.136  1.00  0.00           N
ATOM   2563  HE1 TRP A 349     109.758  90.630  81.258  1.00  0.00           H
ATOM   2564  CE2 TRP A 349     111.370  90.026  80.023  1.00  0.00           C
ATOM   2565  CZ2 TRP A 349     111.365  90.774  78.845  1.00  0.00           C
ATOM   2566  HZ2 TRP A 349     110.609  91.523  78.680  1.00  0.00           H
ATOM   2567  CH2 TRP A 349     112.337  90.522  77.871  1.00  0.00           C
ATOM   2568  HH2 TRP A 349     112.347  91.087  76.953  1.00  0.00           H
ATOM   2569  CZ3 TRP A 349     113.295  89.519  78.085  1.00  0.00           C
ATOM   2570  HZ3 TRP A 349     114.037  89.318  77.328  1.00  0.00           H
ATOM   2571  CE3 TRP A 349     113.297  88.780  79.278  1.00  0.00           C
ATOM   2572  HE3 TRP A 349     114.041  88.011  79.418  1.00  0.00           H
ATOM   2573  CD2 TRP A 349     112.341  89.014  80.286  1.00  0.00           C
ATOM   2574  C   TRP A 349     111.825  86.843  84.626  1.00  0.00           C
ATOM   2575  O   TRP A 349     110.778  87.384  84.970  1.00  0.00           O
ATOM   2576  N   ALA A 350     112.144  85.600  84.999  1.00  0.00           N
ATOM   2577  H   ALA A 350     113.004  85.196  84.642  1.00  0.00           H
ATOM   2578  CA  ALA A 350     111.324  84.790  85.893  1.00  0.00           C
ATOM   2579  HA  ALA A 350     110.360  84.633  85.414  1.00  0.00           H
ATOM   2580  CB  ALA A 350     112.020  83.437  86.076  1.00  0.00           C
ATOM   2581 1HB  ALA A 350     111.430  82.808  86.740  1.00  0.00           H
ATOM   2582 2HB  ALA A 350     112.119  82.942  85.109  1.00  0.00           H
ATOM   2583 3HB  ALA A 350     113.009  83.575  86.508  1.00  0.00           H
ATOM   2584  C   ALA A 350     111.063  85.498  87.236  1.00  0.00           C
ATOM   2585  O   ALA A 350     109.916  85.658  87.652  1.00  0.00           O
ATOM   2586  N   PHE A 351     112.125  85.999  87.872  1.00  0.00           N
ATOM   2587  H   PHE A 351     113.043  85.801  87.484  1.00  0.00           H
ATOM   2588  CA  PHE A 351     112.061  86.783  89.101  1.00  0.00           C
ATOM   2589  HA  PHE A 351     111.556  86.178  89.850  1.00  0.00           H
ATOM   2590  CB  PHE A 351     113.491  87.071  89.570  1.00  0.00           C
ATOM   2591 1HB  PHE A 351     114.059  86.144  89.545  1.00  0.00           H
ATOM   2592 2HB  PHE A 351     113.957  87.758  88.866  1.00  0.00           H
ATOM   2593  CG  PHE A 351     113.625  87.654  90.957  1.00  0.00           C
ATOM   2594  CD1 PHE A 351     113.697  89.047  91.133  1.00  0.00           C
ATOM   2595  HD1 PHE A 351     113.620  89.701  90.279  1.00  0.00           H
ATOM   2596  CE1 PHE A 351     113.870  89.589  92.413  1.00  0.00           C
ATOM   2597  HE1 PHE A 351     113.924  90.658  92.543  1.00  0.00           H
ATOM   2598  CZ  PHE A 351     113.980  88.745  93.529  1.00  0.00           C
ATOM   2599  HZ  PHE A 351     114.113  89.165  94.513  1.00  0.00           H
ATOM   2600  CE2 PHE A 351     113.916  87.354  93.356  1.00  0.00           C
ATOM   2601  HE2 PHE A 351     114.002  86.704  94.212  1.00  0.00           H
ATOM   2602  CD2 PHE A 351     113.738  86.809  92.077  1.00  0.00           C
ATOM   2603  HD2 PHE A 351     113.691  85.740  91.955  1.00  0.00           H
ATOM   2604  C   PHE A 351     111.247  88.075  88.946  1.00  0.00           C
ATOM   2605  O   PHE A 351     110.487  88.419  89.846  1.00  0.00           O
ATOM   2606  N   LEU A 352     111.322  88.763  87.799  1.00  0.00           N
ATOM   2607  H   LEU A 352     111.987  88.467  87.091  1.00  0.00           H
ATOM   2608  CA  LEU A 352     110.498  89.953  87.548  1.00  0.00           C
ATOM   2609  HA  LEU A 352     110.610  90.606  88.409  1.00  0.00           H
ATOM   2610  CB  LEU A 352     111.011  90.672  86.288  1.00  0.00           C
ATOM   2611 1HB  LEU A 352     112.033  90.998  86.466  1.00  0.00           H
ATOM   2612 2HB  LEU A 352     111.015  89.958  85.466  1.00  0.00           H
ATOM   2613  CG  LEU A 352     110.173  91.885  85.848  1.00  0.00           C
ATOM   2614  HG  LEU A 352     109.138  91.578  85.721  1.00  0.00           H
ATOM   2615  CD1 LEU A 352     110.212  93.022  86.863  1.00  0.00           C
ATOM   2616 1HD1 LEU A 352     109.597  93.845  86.505  1.00  0.00           H
ATOM   2617 2HD1 LEU A 352     109.810  92.672  87.811  1.00  0.00           H
ATOM   2618 3HD1 LEU A 352     111.238  93.358  87.004  1.00  0.00           H
ATOM   2619  CD2 LEU A 352     110.674  92.408  84.504  1.00  0.00           C
ATOM   2620 1HD2 LEU A 352     110.080  93.266  84.195  1.00  0.00           H
ATOM   2621 2HD2 LEU A 352     111.717  92.704  84.587  1.00  0.00           H
ATOM   2622 3HD2 LEU A 352     110.592  91.626  83.751  1.00  0.00           H
ATOM   2623  C   LEU A 352     109.001  89.633  87.418  1.00  0.00           C
ATOM   2624  O   LEU A 352     108.158  90.317  88.004  1.00  0.00           O
ATOM   2625  N   ALA A 353     108.667  88.594  86.655  1.00  0.00           N
ATOM   2626  H   ALA A 353     109.405  88.094  86.162  1.00  0.00           H
ATOM   2627  CA  ALA A 353     107.297  88.146  86.473  1.00  0.00           C
ATOM   2628  HA  ALA A 353     106.714  88.977  86.085  1.00  0.00           H
ATOM   2629  CB  ALA A 353     107.286  87.017  85.449  1.00  0.00           C
ATOM   2630 1HB  ALA A 353     106.267  86.666  85.298  1.00  0.00           H
ATOM   2631 2HB  ALA A 353     107.676  87.388  84.505  1.00  0.00           H
ATOM   2632 3HB  ALA A 353     107.912  86.194  85.793  1.00  0.00           H
ATOM   2633  C   ALA A 353     106.669  87.729  87.801  1.00  0.00           C
ATOM   2634  O   ALA A 353     105.567  88.168  88.120  1.00  0.00           O
ATOM   2635  N   LEU A 354     107.410  86.947  88.595  1.00  0.00           N
ATOM   2636  H   LEU A 354     108.279  86.580  88.213  1.00  0.00           H
ATOM   2637  CA  LEU A 354     107.071  86.562  89.963  1.00  0.00           C
ATOM   2638  HA  LEU A 354     106.085  86.111  89.929  1.00  0.00           H
ATOM   2639  CB  LEU A 354     108.087  85.526  90.470  1.00  0.00           C
ATOM   2640 1HB  LEU A 354     109.091  85.893  90.261  1.00  0.00           H
ATOM   2641 2HB  LEU A 354     107.983  85.421  91.548  1.00  0.00           H
ATOM   2642  CG  LEU A 354     107.920  84.143  89.829  1.00  0.00           C
ATOM   2643  HG  LEU A 354     107.713  84.261  88.768  1.00  0.00           H
ATOM   2644  CD1 LEU A 354     109.191  83.321  90.006  1.00  0.00           C
ATOM   2645 1HD1 LEU A 354     109.068  82.345  89.541  1.00  0.00           H
ATOM   2646 2HD1 LEU A 354     110.023  83.836  89.530  1.00  0.00           H
ATOM   2647 3HD1 LEU A 354     109.408  83.197  91.066  1.00  0.00           H
ATOM   2648  CD2 LEU A 354     106.790  83.347  90.481  1.00  0.00           C
ATOM   2649 1HD2 LEU A 354     106.703  82.377  89.992  1.00  0.00           H
ATOM   2650 2HD2 LEU A 354     107.006  83.198  91.538  1.00  0.00           H
ATOM   2651 3HD2 LEU A 354     105.854  83.887  90.367  1.00  0.00           H
ATOM   2652  C   LEU A 354     106.971  87.749  90.926  1.00  0.00           C
ATOM   2653  O   LEU A 354     106.172  87.688  91.858  1.00  0.00           O
ATOM   2654  N   PHE A 355     107.699  88.844  90.688  1.00  0.00           N
ATOM   2655  H   PHE A 355     108.430  88.806  89.985  1.00  0.00           H
ATOM   2656  CA  PHE A 355     107.502  90.077  91.442  1.00  0.00           C
ATOM   2657  HA  PHE A 355     107.454  89.791  92.490  1.00  0.00           H
ATOM   2658  CB  PHE A 355     108.676  91.047  91.285  1.00  0.00           C
ATOM   2659 1HB  PHE A 355     109.605  90.522  91.498  1.00  0.00           H
ATOM   2660 2HB  PHE A 355     108.716  91.412  90.262  1.00  0.00           H
ATOM   2661  CG  PHE A 355     108.566  92.225  92.224  1.00  0.00           C
ATOM   2662  CD1 PHE A 355     108.881  92.064  93.585  1.00  0.00           C
ATOM   2663  HD1 PHE A 355     109.250  91.115  93.936  1.00  0.00           H
ATOM   2664  CE1 PHE A 355     108.708  93.125  94.482  1.00  0.00           C
ATOM   2665  HE1 PHE A 355     108.934  92.992  95.529  1.00  0.00           H
ATOM   2666  CZ  PHE A 355     108.228  94.362  94.024  1.00  0.00           C
ATOM   2667  HZ  PHE A 355     108.083  95.176  94.716  1.00  0.00           H
ATOM   2668  CE2 PHE A 355     107.933  94.536  92.663  1.00  0.00           C
ATOM   2669  HE2 PHE A 355     107.558  95.488  92.316  1.00  0.00           H
ATOM   2670  CD2 PHE A 355     108.100  93.472  91.766  1.00  0.00           C
ATOM   2671  HD2 PHE A 355     107.854  93.607  90.725  1.00  0.00           H
ATOM   2672  C   PHE A 355     106.176  90.758  91.087  1.00  0.00           C
ATOM   2673  O   PHE A 355     105.430  91.086  92.002  1.00  0.00           O
ATOM   2674  N   ARG A 356     105.830  90.899  89.796  1.00  0.00           N
ATOM   2675  H   ARG A 356     106.514  90.632  89.090  1.00  0.00           H
ATOM   2676  CA  ARG A 356     104.511  91.421  89.372  1.00  0.00           C
ATOM   2677  HA  ARG A 356     104.397  92.395  89.839  1.00  0.00           H
ATOM   2678  CB  ARG A 356     104.470  91.597  87.841  1.00  0.00           C
ATOM   2679 1HB  ARG A 356     105.374  92.121  87.534  1.00  0.00           H
ATOM   2680 2HB  ARG A 356     104.462  90.612  87.376  1.00  0.00           H
ATOM   2681  CG  ARG A 356     103.253  92.394  87.335  1.00  0.00           C
ATOM   2682 1HG  ARG A 356     102.345  91.864  87.612  1.00  0.00           H
ATOM   2683 2HG  ARG A 356     103.249  93.375  87.810  1.00  0.00           H
ATOM   2684  CD  ARG A 356     103.265  92.582  85.807  1.00  0.00           C
ATOM   2685 1HD  ARG A 356     104.187  93.089  85.523  1.00  0.00           H
ATOM   2686 2HD  ARG A 356     103.231  91.601  85.332  1.00  0.00           H
ATOM   2687  NE  ARG A 356     102.117  93.374  85.332  1.00  0.00           N
ATOM   2688  HE  ARG A 356     101.421  93.659  86.038  1.00  0.00           H
ATOM   2689  CZ  ARG A 356     101.856  93.801  84.111  1.00  0.00           C
ATOM   2690  NH1 ARG A 356     102.643  93.568  83.082  1.00  0.00           N
ATOM   2691 1HH1 ARG A 356     103.476  93.032  83.225  1.00  0.00           H
ATOM   2692 2HH1 ARG A 356     102.378  93.919  82.186  1.00  0.00           H
ATOM   2693  NH2 ARG A 356     100.767  94.461  83.893  1.00  0.00           N
ATOM   2694 1HH2 ARG A 356     100.166  94.646  84.714  1.00  0.00           H
ATOM   2695 2HH2 ARG A 356     100.506  94.813  82.999  1.00  0.00           H
ATOM   2696  C   ARG A 356     103.340  90.558  89.883  1.00  0.00           C
ATOM   2697  O   ARG A 356     102.253  91.041  90.184  1.00  0.00           O
ATOM   2698  N   LEU A 357     103.590  89.258  90.022  1.00  0.00           N
ATOM   2699  H   LEU A 357     104.491  88.933  89.694  1.00  0.00           H
ATOM   2700  CA  LEU A 357     102.642  88.265  90.510  1.00  0.00           C
ATOM   2701  HA  LEU A 357     101.679  88.456  90.035  1.00  0.00           H
ATOM   2702  CB  LEU A 357     103.178  86.887  90.114  1.00  0.00           C
ATOM   2703 1HB  LEU A 357     103.658  86.945  89.141  1.00  0.00           H
ATOM   2704 2HB  LEU A 357     103.933  86.591  90.840  1.00  0.00           H
ATOM   2705  CG  LEU A 357     102.085  85.821  90.055  1.00  0.00           C
ATOM   2706  HG  LEU A 357     101.229  86.133  90.643  1.00  0.00           H
ATOM   2707  CD1 LEU A 357     101.647  85.595  88.615  1.00  0.00           C
ATOM   2708 1HD1 LEU A 357     100.858  84.845  88.589  1.00  0.00           H
ATOM   2709 2HD1 LEU A 357     101.279  86.534  88.215  1.00  0.00           H
ATOM   2710 3HD1 LEU A 357     102.491  85.258  88.014  1.00  0.00           H
ATOM   2711  CD2 LEU A 357     102.619  84.516  90.612  1.00  0.00           C
ATOM   2712 1HD2 LEU A 357     101.838  83.764  90.571  1.00  0.00           H
ATOM   2713 2HD2 LEU A 357     103.480  84.192  90.038  1.00  0.00           H
ATOM   2714 3HD2 LEU A 357     102.913  84.665  91.647  1.00  0.00           H
ATOM   2715  C   LEU A 357     102.460  88.336  92.031  1.00  0.00           C
ATOM   2716  O   LEU A 357     101.366  88.138  92.548  1.00  0.00           O
ATOM   2717  N   MET A 358     103.530  88.670  92.753  1.00  0.00           N
ATOM   2718  H   MET A 358     104.425  88.736  92.278  1.00  0.00           H
ATOM   2719  CA  MET A 358     103.511  88.926  94.187  1.00  0.00           C
ATOM   2720  HA  MET A 358     102.920  88.137  94.647  1.00  0.00           H
ATOM   2721  CB  MET A 358     104.948  88.855  94.718  1.00  0.00           C
ATOM   2722 1HB  MET A 358     105.394  87.910  94.415  1.00  0.00           H
ATOM   2723 2HB  MET A 358     105.527  89.678  94.306  1.00  0.00           H
ATOM   2724  CG  MET A 358     105.002  88.931  96.237  1.00  0.00           C
ATOM   2725 1HG  MET A 358     104.632  89.913  96.526  1.00  0.00           H
ATOM   2726 2HG  MET A 358     104.320  88.176  96.623  1.00  0.00           H
ATOM   2727  SD  MET A 358     106.642  88.667  96.981  1.00  0.00           S
ATOM   2728  CE  MET A 358     107.475  90.174  96.414  1.00  0.00           C
ATOM   2729 1HE  MET A 358     108.505  90.184  96.769  1.00  0.00           H
ATOM   2730 2HE  MET A 358     107.473  90.208  95.327  1.00  0.00           H
ATOM   2731 3HE  MET A 358     106.956  91.051  96.800  1.00  0.00           H
ATOM   2732  C   MET A 358     102.837  90.268  94.520  1.00  0.00           C
ATOM   2733  O   MET A 358     102.092  90.350  95.494  1.00  0.00           O
ATOM   2734  N   THR A 359     103.041  91.303  93.697  1.00  0.00           N
ATOM   2735  H   THR A 359     103.790  91.249  93.010  1.00  0.00           H
ATOM   2736  CA  THR A 359     102.182  92.499  93.689  1.00  0.00           C
ATOM   2737  HA  THR A 359     102.066  92.763  94.735  1.00  0.00           H
ATOM   2738  CB  THR A 359     102.808  93.703  92.967  1.00  0.00           C
ATOM   2739  HB  THR A 359     102.111  94.537  93.028  1.00  0.00           H
ATOM   2740  CG2 THR A 359     104.134  94.112  93.603  1.00  0.00           C
ATOM   2741 1HG2 THR A 359     104.541  94.973  93.075  1.00  0.00           H
ATOM   2742 2HG2 THR A 359     103.983  94.375  94.648  1.00  0.00           H
ATOM   2743 3HG2 THR A 359     104.846  93.291  93.538  1.00  0.00           H
ATOM   2744  OG1 THR A 359     103.076  93.450  91.615  1.00  0.00           O
ATOM   2745  HG1 THR A 359     103.412  94.266  91.227  1.00  0.00           H
ATOM   2746  C   THR A 359     100.773  92.243  93.130  1.00  0.00           C
ATOM   2747  O   THR A 359      99.900  93.103  93.220  1.00  0.00           O
ATOM   2748  N   GLN A 360     100.524  91.024  92.634  1.00  0.00           N
ATOM   2749  H   GLN A 360     101.315  90.410  92.536  1.00  0.00           H
ATOM   2750  CA  GLN A 360      99.237  90.472  92.206  1.00  0.00           C
ATOM   2751  HA  GLN A 360      99.430  89.448  91.916  1.00  0.00           H
ATOM   2752  CB  GLN A 360      98.314  90.380  93.439  1.00  0.00           C
ATOM   2753 1HB  GLN A 360      98.582  89.466  93.968  1.00  0.00           H
ATOM   2754 2HB  GLN A 360      98.523  91.197  94.123  1.00  0.00           H
ATOM   2755  CG  GLN A 360      96.805  90.350  93.216  1.00  0.00           C
ATOM   2756 1HG  GLN A 360      96.576  89.578  92.488  1.00  0.00           H
ATOM   2757 2HG  GLN A 360      96.354  90.070  94.161  1.00  0.00           H
ATOM   2758  CD  GLN A 360      96.198  91.681  92.759  1.00  0.00           C
ATOM   2759  OE1 GLN A 360      95.102  91.735  92.234  1.00  0.00           O
ATOM   2760  NE2 GLN A 360      96.858  92.802  92.957  1.00  0.00           N
ATOM   2761 1HE2 GLN A 360      96.445  93.645  92.598  1.00  0.00           H
ATOM   2762 2HE2 GLN A 360      97.796  92.793  93.337  1.00  0.00           H
ATOM   2763  C   GLN A 360      98.676  91.024  90.889  1.00  0.00           C
ATOM   2764  O   GLN A 360      97.639  90.553  90.419  1.00  0.00           O
ATOM   2765  N   ASP A 361      99.372  91.937  90.227  1.00  0.00           N
ATOM   2766  H   ASP A 361     100.308  92.166  90.544  1.00  0.00           H
ATOM   2767  CA  ASP A 361      98.833  92.649  89.078  1.00  0.00           C
ATOM   2768  HA  ASP A 361      97.814  92.922  89.334  1.00  0.00           H
ATOM   2769  CB  ASP A 361      99.657  93.916  88.852  1.00  0.00           C
ATOM   2770 1HB  ASP A 361      99.556  94.573  89.714  1.00  0.00           H
ATOM   2771 2HB  ASP A 361     100.707  93.646  88.743  1.00  0.00           H
ATOM   2772  CG  ASP A 361      99.176  94.617  87.590  1.00  0.00           C
ATOM   2773  OD1 ASP A 361      99.955  94.637  86.601  1.00  0.00           O
ATOM   2774  OD2 ASP A 361      97.984  94.994  87.567  1.00  0.00           O
ATOM   2775  C   ASP A 361      98.796  91.839  87.772  1.00  0.00           C
ATOM   2776  O   ASP A 361      99.812  91.257  87.391  1.00  0.00           O
ATOM   2777  N   TYR A 362      97.659  91.897  87.046  1.00  0.00           N
ATOM   2778  H   TYR A 362      96.854  92.290  87.517  1.00  0.00           H
ATOM   2779  CA  TYR A 362      97.469  91.599  85.599  1.00  0.00           C
ATOM   2780  HA  TYR A 362      96.398  91.654  85.421  1.00  0.00           H
ATOM   2781  CB  TYR A 362      98.195  92.690  84.784  1.00  0.00           C
ATOM   2782 1HB  TYR A 362      98.076  93.624  85.322  1.00  0.00           H
ATOM   2783 2HB  TYR A 362      99.251  92.435  84.797  1.00  0.00           H
ATOM   2784  CG  TYR A 362      97.818  92.992  83.343  1.00  0.00           C
ATOM   2785  CD1 TYR A 362      97.067  94.145  83.047  1.00  0.00           C
ATOM   2786  HD1 TYR A 362      96.715  94.773  83.852  1.00  0.00           H
ATOM   2787  CE1 TYR A 362      96.792  94.500  81.719  1.00  0.00           C
ATOM   2788  HE1 TYR A 362      96.224  95.386  81.500  1.00  0.00           H
ATOM   2789  CZ  TYR A 362      97.247  93.697  80.659  1.00  0.00           C
ATOM   2790  OH  TYR A 362      96.939  93.997  79.373  1.00  0.00           O
ATOM   2791  HH  TYR A 362      97.301  93.360  78.759  1.00  0.00           H
ATOM   2792  CE2 TYR A 362      98.061  92.582  80.941  1.00  0.00           C
ATOM   2793  HE2 TYR A 362      98.438  91.985  80.129  1.00  0.00           H
ATOM   2794  CD2 TYR A 362      98.364  92.254  82.271  1.00  0.00           C
ATOM   2795  HD2 TYR A 362      99.017  91.426  82.485  1.00  0.00           H
ATOM   2796  C   TYR A 362      97.875  90.186  85.154  1.00  0.00           C
ATOM   2797  O   TYR A 362      97.947  89.874  83.952  1.00  0.00           O
ATOM   2798  N   TRP A 363      98.129  89.322  86.139  1.00  0.00           N
ATOM   2799  H   TRP A 363      98.021  89.693  87.074  1.00  0.00           H
ATOM   2800  CA  TRP A 363      98.804  88.045  86.029  1.00  0.00           C
ATOM   2801  HA  TRP A 363      99.840  88.200  85.740  1.00  0.00           H
ATOM   2802  CB  TRP A 363      98.773  87.359  87.393  1.00  0.00           C
ATOM   2803 1HB  TRP A 363      99.320  86.428  87.303  1.00  0.00           H
ATOM   2804 2HB  TRP A 363      99.296  87.992  88.108  1.00  0.00           H
ATOM   2805  CG  TRP A 363      97.434  87.032  87.968  1.00  0.00           C
ATOM   2806  CD1 TRP A 363      96.568  87.904  88.522  1.00  0.00           C
ATOM   2807  HD1 TRP A 363      96.727  88.975  88.605  1.00  0.00           H
ATOM   2808  NE1 TRP A 363      95.467  87.231  88.992  1.00  0.00           N
ATOM   2809  HE1 TRP A 363      94.690  87.686  89.449  1.00  0.00           H
ATOM   2810  CE2 TRP A 363      95.587  85.876  88.806  1.00  0.00           C
ATOM   2811  CZ2 TRP A 363      94.781  84.792  89.149  1.00  0.00           C
ATOM   2812  HZ2 TRP A 363      93.846  84.952  89.659  1.00  0.00           H
ATOM   2813  CH2 TRP A 363      95.209  83.502  88.820  1.00  0.00           C
ATOM   2814  HH2 TRP A 363      94.599  82.655  89.073  1.00  0.00           H
ATOM   2815  CZ3 TRP A 363      96.416  83.310  88.129  1.00  0.00           C
ATOM   2816  HZ3 TRP A 363      96.740  82.313  87.885  1.00  0.00           H
ATOM   2817  CE3 TRP A 363      97.208  84.407  87.767  1.00  0.00           C
ATOM   2818  HE3 TRP A 363      98.136  84.249  87.242  1.00  0.00           H
ATOM   2819  CD2 TRP A 363      96.824  85.719  88.112  1.00  0.00           C
ATOM   2820  C   TRP A 363      98.148  87.218  84.950  1.00  0.00           C
ATOM   2821  O   TRP A 363      98.847  86.722  84.064  1.00  0.00           O
ATOM   2822  N   GLU A 364      96.814  87.220  84.990  1.00  0.00           N
ATOM   2823  H   GLU A 364      96.383  87.639  85.805  1.00  0.00           H
ATOM   2824  CA  GLU A 364      95.948  86.693  83.962  1.00  0.00           C
ATOM   2825  HA  GLU A 364      96.128  85.627  83.924  1.00  0.00           H
ATOM   2826  CB  GLU A 364      94.476  86.924  84.316  1.00  0.00           C
ATOM   2827 1HB  GLU A 364      94.328  87.973  84.559  1.00  0.00           H
ATOM   2828 2HB  GLU A 364      93.881  86.684  83.438  1.00  0.00           H
ATOM   2829  CG  GLU A 364      93.970  86.074  85.476  1.00  0.00           C
ATOM   2830 1HG  GLU A 364      94.400  85.075  85.402  1.00  0.00           H
ATOM   2831 2HG  GLU A 364      94.288  86.526  86.413  1.00  0.00           H
ATOM   2832  CD  GLU A 364      92.446  85.991  85.417  1.00  0.00           C
ATOM   2833  OE1 GLU A 364      91.780  86.921  85.923  1.00  0.00           O
ATOM   2834  OE2 GLU A 364      91.946  85.032  84.784  1.00  0.00           O
ATOM   2835  C   GLU A 364      96.293  87.252  82.583  1.00  0.00           C
ATOM   2836  O   GLU A 364      97.037  86.606  81.841  1.00  0.00           O
ATOM   2837  N   ASN A 365      95.758  88.436  82.244  1.00  0.00           N
ATOM   2838  H   ASN A 365      95.226  88.936  82.946  1.00  0.00           H
ATOM   2839  CA  ASN A 365      95.783  88.988  80.897  1.00  0.00           C
ATOM   2840  HA  ASN A 365      95.123  88.372  80.286  1.00  0.00           H
ATOM   2841  CB  ASN A 365      95.204  90.411  80.894  1.00  0.00           C
ATOM   2842 1HB  ASN A 365      94.328  90.435  81.538  1.00  0.00           H
ATOM   2843 2HB  ASN A 365      95.937  91.093  81.307  1.00  0.00           H
ATOM   2844  CG  ASN A 365      94.770  90.932  79.529  1.00  0.00           C
ATOM   2845  OD1 ASN A 365      93.804  91.660  79.413  1.00  0.00           O
ATOM   2846  ND2 ASN A 365      95.450  90.604  78.453  1.00  0.00           N
ATOM   2847 1HD2 ASN A 365      95.106  90.950  77.576  1.00  0.00           H
ATOM   2848 2HD2 ASN A 365      96.209  89.939  78.502  1.00  0.00           H
ATOM   2849  C   ASN A 365      97.170  88.901  80.251  1.00  0.00           C
ATOM   2850  O   ASN A 365      97.212  88.507  79.093  1.00  0.00           O
ATOM   2851  N   LEU A 366      98.294  89.182  80.927  1.00  0.00           N
ATOM   2852  H   LEU A 366      98.263  89.507  81.891  1.00  0.00           H
ATOM   2853  CA  LEU A 366      99.557  88.881  80.234  1.00  0.00           C
ATOM   2854  HA  LEU A 366      99.397  89.046  79.169  1.00  0.00           H
ATOM   2855  CB  LEU A 366     100.674  89.861  80.632  1.00  0.00           C
ATOM   2856 1HB  LEU A 366     100.336  90.870  80.416  1.00  0.00           H
ATOM   2857 2HB  LEU A 366     100.850  89.773  81.700  1.00  0.00           H
ATOM   2858  CG  LEU A 366     102.013  89.643  79.901  1.00  0.00           C
ATOM   2859  HG  LEU A 366     102.407  88.673  80.190  1.00  0.00           H
ATOM   2860  CD1 LEU A 366     101.899  89.661  78.383  1.00  0.00           C
ATOM   2861 1HD1 LEU A 366     102.881  89.494  77.940  1.00  0.00           H
ATOM   2862 2HD1 LEU A 366     101.234  88.863  78.053  1.00  0.00           H
ATOM   2863 3HD1 LEU A 366     101.514  90.623  78.049  1.00  0.00           H
ATOM   2864  CD2 LEU A 366     103.008  90.727  80.318  1.00  0.00           C
ATOM   2865 1HD2 LEU A 366     103.958  90.565  79.806  1.00  0.00           H
ATOM   2866 2HD2 LEU A 366     102.621  91.708  80.044  1.00  0.00           H
ATOM   2867 3HD2 LEU A 366     103.173  90.678  81.393  1.00  0.00           H
ATOM   2868  C   LEU A 366      99.954  87.399  80.380  1.00  0.00           C
ATOM   2869  O   LEU A 366      99.775  86.579  79.463  1.00  0.00           O
ATOM   2870  N   TYR A 367     100.554  87.076  81.533  1.00  0.00           N
ATOM   2871  H   TYR A 367     100.402  87.647  82.351  1.00  0.00           H
ATOM   2872  CA  TYR A 367     101.444  85.916  81.614  1.00  0.00           C
ATOM   2873  HA  TYR A 367     101.628  85.640  80.579  1.00  0.00           H
ATOM   2874  CB  TYR A 367     102.844  86.232  82.163  1.00  0.00           C
ATOM   2875 1HB  TYR A 367     103.082  87.277  81.977  1.00  0.00           H
ATOM   2876 2HB  TYR A 367     102.859  86.061  83.237  1.00  0.00           H
ATOM   2877  CG  TYR A 367     103.907  85.378  81.492  1.00  0.00           C
ATOM   2878  CD1 TYR A 367     104.175  85.542  80.118  1.00  0.00           C
ATOM   2879  HD1 TYR A 367     103.689  86.334  79.569  1.00  0.00           H
ATOM   2880  CE1 TYR A 367     105.037  84.661  79.448  1.00  0.00           C
ATOM   2881  HE1 TYR A 367     105.213  84.767  78.389  1.00  0.00           H
ATOM   2882  CZ  TYR A 367     105.670  83.617  80.150  1.00  0.00           C
ATOM   2883  OH  TYR A 367     106.488  82.756  79.498  1.00  0.00           O
ATOM   2884  HH  TYR A 367     106.866  82.094  80.082  1.00  0.00           H
ATOM   2885  CE2 TYR A 367     105.451  83.488  81.537  1.00  0.00           C
ATOM   2886  HE2 TYR A 367     105.942  82.696  82.083  1.00  0.00           H
ATOM   2887  CD2 TYR A 367     104.575  84.361  82.201  1.00  0.00           C
ATOM   2888  HD2 TYR A 367     104.380  84.224  83.254  1.00  0.00           H
ATOM   2889  C   TYR A 367     100.763  84.687  82.216  1.00  0.00           C
ATOM   2890  O   TYR A 367     101.423  83.722  82.614  1.00  0.00           O
ATOM   2891  N   GLN A 368      99.430  84.676  82.161  1.00  0.00           N
ATOM   2892  H   GLN A 368      98.906  85.549  82.200  1.00  0.00           H
ATOM   2893  CA  GLN A 368      98.724  83.446  81.867  1.00  0.00           C
ATOM   2894  HA  GLN A 368      99.457  82.646  81.790  1.00  0.00           H
ATOM   2895  CB  GLN A 368      97.850  83.076  83.067  1.00  0.00           C
ATOM   2896 1HB  GLN A 368      98.495  82.996  83.942  1.00  0.00           H
ATOM   2897 2HB  GLN A 368      97.125  83.861  83.247  1.00  0.00           H
ATOM   2898  CG  GLN A 368      97.120  81.747  82.870  1.00  0.00           C
ATOM   2899 1HG  GLN A 368      96.142  81.947  82.449  1.00  0.00           H
ATOM   2900 2HG  GLN A 368      97.677  81.128  82.170  1.00  0.00           H
ATOM   2901  CD  GLN A 368      96.944  80.946  84.145  1.00  0.00           C
ATOM   2902  OE1 GLN A 368      97.253  79.772  84.186  1.00  0.00           O
ATOM   2903  NE2 GLN A 368      96.454  81.535  85.221  1.00  0.00           N
ATOM   2904 1HE2 GLN A 368      96.360  80.991  86.058  1.00  0.00           H
ATOM   2905 2HE2 GLN A 368      96.234  82.518  85.197  1.00  0.00           H
ATOM   2906  C   GLN A 368      98.036  83.466  80.493  1.00  0.00           C
ATOM   2907  O   GLN A 368      97.921  82.378  79.940  1.00  0.00           O
ATOM   2908  N   GLN A 369      97.707  84.609  79.855  1.00  0.00           N
ATOM   2909  H   GLN A 369      97.993  85.508  80.227  1.00  0.00           H
ATOM   2910  CA  GLN A 369      96.736  84.562  78.752  1.00  0.00           C
ATOM   2911  HA  GLN A 369      95.915  83.978  79.142  1.00  0.00           H
ATOM   2912  CB  GLN A 369      96.222  85.959  78.427  1.00  0.00           C
ATOM   2913 1HB  GLN A 369      96.026  86.450  79.372  1.00  0.00           H
ATOM   2914 2HB  GLN A 369      97.020  86.469  77.892  1.00  0.00           H
ATOM   2915  CG  GLN A 369      94.952  86.109  77.579  1.00  0.00           C
ATOM   2916 1HG  GLN A 369      94.753  87.171  77.453  1.00  0.00           H
ATOM   2917 2HG  GLN A 369      95.127  85.698  76.589  1.00  0.00           H
ATOM   2918  CD  GLN A 369      93.714  85.459  78.178  1.00  0.00           C
ATOM   2919  OE1 GLN A 369      92.928  86.077  78.891  1.00  0.00           O
ATOM   2920  NE2 GLN A 369      93.477  84.208  77.869  1.00  0.00           N
ATOM   2921 1HE2 GLN A 369      92.706  83.734  78.297  1.00  0.00           H
ATOM   2922 2HE2 GLN A 369      94.166  83.678  77.341  1.00  0.00           H
ATOM   2923  C   GLN A 369      97.156  83.812  77.489  1.00  0.00           C
ATOM   2924  O   GLN A 369      96.278  83.536  76.669  1.00  0.00           O
ATOM   2925  N   THR A 370      98.440  83.452  77.323  1.00  0.00           N
ATOM   2926  H   THR A 370      99.132  83.775  77.983  1.00  0.00           H
ATOM   2927  CA  THR A 370      98.797  82.517  76.219  1.00  0.00           C
ATOM   2928  HA  THR A 370      97.882  82.327  75.671  1.00  0.00           H
ATOM   2929  CB  THR A 370      99.736  83.197  75.213  1.00  0.00           C
ATOM   2930  HB  THR A 370      99.323  84.179  74.991  1.00  0.00           H
ATOM   2931  CG2 THR A 370     101.157  83.395  75.729  1.00  0.00           C
ATOM   2932 1HG2 THR A 370     101.750  83.904  74.971  1.00  0.00           H
ATOM   2933 2HG2 THR A 370     101.143  84.010  76.629  1.00  0.00           H
ATOM   2934 3HG2 THR A 370     101.608  82.432  75.953  1.00  0.00           H
ATOM   2935  OG1 THR A 370      99.796  82.486  73.998  1.00  0.00           O
ATOM   2936  HG1 THR A 370     100.405  82.935  73.412  1.00  0.00           H
ATOM   2937  C   THR A 370      99.218  81.082  76.594  1.00  0.00           C
ATOM   2938  O   THR A 370      99.607  80.290  75.736  1.00  0.00           O
ATOM   2939  N   LEU A 371      99.109  80.667  77.857  1.00  0.00           N
ATOM   2940  H   LEU A 371      98.608  81.256  78.522  1.00  0.00           H
ATOM   2941  CA  LEU A 371      99.781  79.454  78.358  1.00  0.00           C
ATOM   2942  HA  LEU A 371     100.397  79.068  77.552  1.00  0.00           H
ATOM   2943  CB  LEU A 371     100.754  79.795  79.502  1.00  0.00           C
ATOM   2944 1HB  LEU A 371     100.201  80.293  80.294  1.00  0.00           H
ATOM   2945 2HB  LEU A 371     101.132  78.857  79.906  1.00  0.00           H
ATOM   2946  CG  LEU A 371     101.993  80.650  79.156  1.00  0.00           C
ATOM   2947  HG  LEU A 371     102.721  80.466  79.936  1.00  0.00           H
ATOM   2948  CD1 LEU A 371     102.695  80.282  77.851  1.00  0.00           C
ATOM   2949 1HD1 LEU A 371     103.546  80.945  77.701  1.00  0.00           H
ATOM   2950 2HD1 LEU A 371     103.051  79.255  77.915  1.00  0.00           H
ATOM   2951 3HD1 LEU A 371     102.010  80.385  77.015  1.00  0.00           H
ATOM   2952  CD2 LEU A 371     101.672  82.144  79.182  1.00  0.00           C
ATOM   2953 1HD2 LEU A 371     102.569  82.713  78.946  1.00  0.00           H
ATOM   2954 2HD2 LEU A 371     100.894  82.379  78.469  1.00  0.00           H
ATOM   2955 3HD2 LEU A 371     101.344  82.418  80.183  1.00  0.00           H
ATOM   2956  C   LEU A 371      98.815  78.290  78.636  1.00  0.00           C
ATOM   2957  O   LEU A 371      99.109  77.350  79.385  1.00  0.00           O
ATOM   2958  N   ARG A 372      97.684  78.278  77.924  1.00  0.00           N
ATOM   2959  H   ARG A 372      97.484  79.088  77.351  1.00  0.00           H
ATOM   2960  CA  ARG A 372      96.712  77.180  77.968  1.00  0.00           C
ATOM   2961  HA  ARG A 372      96.439  77.071  79.011  1.00  0.00           H
ATOM   2962  CB  ARG A 372      95.456  77.540  77.159  1.00  0.00           C
ATOM   2963 1HB  ARG A 372      95.243  78.596  77.308  1.00  0.00           H
ATOM   2964 2HB  ARG A 372      95.634  77.372  76.098  1.00  0.00           H
ATOM   2965  CG  ARG A 372      94.243  76.709  77.610  1.00  0.00           C
ATOM   2966 1HG  ARG A 372      94.205  75.796  77.018  1.00  0.00           H
ATOM   2967 2HG  ARG A 372      94.381  76.431  78.654  1.00  0.00           H
ATOM   2968  CD  ARG A 372      92.900  77.446  77.479  1.00  0.00           C
ATOM   2969 1HD  ARG A 372      93.082  78.504  77.311  1.00  0.00           H
ATOM   2970 2HD  ARG A 372      92.362  77.051  76.619  1.00  0.00           H
ATOM   2971  NE  ARG A 372      92.069  77.263  78.683  1.00  0.00           N
ATOM   2972  HE  ARG A 372      91.948  76.304  78.992  1.00  0.00           H
ATOM   2973  CZ  ARG A 372      91.541  78.205  79.447  1.00  0.00           C
ATOM   2974  NH1 ARG A 372      91.566  79.480  79.182  1.00  0.00           N
ATOM   2975 1HH1 ARG A 372      92.089  79.826  78.379  1.00  0.00           H
ATOM   2976 2HH1 ARG A 372      91.143  80.142  79.807  1.00  0.00           H
ATOM   2977  NH2 ARG A 372      90.991  77.858  80.565  1.00  0.00           N
ATOM   2978 1HH2 ARG A 372      90.897  76.873  80.776  1.00  0.00           H
ATOM   2979 2HH2 ARG A 372      90.486  78.566  81.095  1.00  0.00           H
ATOM   2980  C   ARG A 372      97.282  75.822  77.563  1.00  0.00           C
ATOM   2981  O   ARG A 372      96.881  74.800  78.103  1.00  0.00           O
ATOM   2982  N   ALA A 373      98.273  75.813  76.667  1.00  0.00           N
ATOM   2983  H   ALA A 373      98.517  76.689  76.235  1.00  0.00           H
ATOM   2984  CA  ALA A 373      99.012  74.612  76.267  1.00  0.00           C
ATOM   2985  HA  ALA A 373      98.276  73.832  76.078  1.00  0.00           H
ATOM   2986  CB  ALA A 373      99.756  74.933  74.969  1.00  0.00           C
ATOM   2987 1HB  ALA A 373     100.312  74.056  74.639  1.00  0.00           H
ATOM   2988 2HB  ALA A 373      99.043  75.212  74.196  1.00  0.00           H
ATOM   2989 3HB  ALA A 373     100.451  75.754  75.138  1.00  0.00           H
ATOM   2990  C   ALA A 373      99.969  74.048  77.343  1.00  0.00           C
ATOM   2991  O   ALA A 373     100.569  72.992  77.148  1.00  0.00           O
ATOM   2992  N   ALA A 374     100.097  74.725  78.482  1.00  0.00           N
ATOM   2993  H   ALA A 374      99.664  75.639  78.541  1.00  0.00           H
ATOM   2994  CA  ALA A 374     100.755  74.236  79.684  1.00  0.00           C
ATOM   2995  HA  ALA A 374     101.113  73.225  79.484  1.00  0.00           H
ATOM   2996  CB  ALA A 374     101.964  75.131  79.948  1.00  0.00           C
ATOM   2997 1HB  ALA A 374     102.497  74.781  80.827  1.00  0.00           H
ATOM   2998 2HB  ALA A 374     102.636  75.098  79.092  1.00  0.00           H
ATOM   2999 3HB  ALA A 374     101.628  76.156  80.106  1.00  0.00           H
ATOM   3000  C   ALA A 374      99.798  74.139  80.894  1.00  0.00           C
ATOM   3001  O   ALA A 374     100.170  73.516  81.900  1.00  0.00           O
ATOM   3002  N   GLY A 375      98.581  74.679  80.809  1.00  0.00           N
ATOM   3003  H   GLY A 375      98.432  75.485  80.214  1.00  0.00           H
ATOM   3004  CA  GLY A 375      97.409  73.996  81.365  1.00  0.00           C
ATOM   3005 1HA  GLY A 375      96.533  74.298  80.799  1.00  0.00           H
ATOM   3006 2HA  GLY A 375      97.541  72.924  81.225  1.00  0.00           H
ATOM   3007  C   GLY A 375      97.159  74.265  82.850  1.00  0.00           C
ATOM   3008  O   GLY A 375      97.791  75.144  83.442  1.00  0.00           O
ATOM   3009  N   LYS A 376      96.260  73.516  83.510  1.00  0.00           N
ATOM   3010  H   LYS A 376      95.745  72.811  82.999  1.00  0.00           H
ATOM   3011  CA  LYS A 376      96.130  73.561  84.978  1.00  0.00           C
ATOM   3012  HA  LYS A 376      95.808  74.570  85.189  1.00  0.00           H
ATOM   3013  CB  LYS A 376      95.117  72.556  85.559  1.00  0.00           C
ATOM   3014 1HB  LYS A 376      94.616  72.041  84.750  1.00  0.00           H
ATOM   3015 2HB  LYS A 376      95.649  71.799  86.137  1.00  0.00           H
ATOM   3016  CG  LYS A 376      94.067  73.201  86.483  1.00  0.00           C
ATOM   3017 1HG  LYS A 376      93.629  72.442  87.131  1.00  0.00           H
ATOM   3018 2HG  LYS A 376      94.517  73.987  87.089  1.00  0.00           H
ATOM   3019  CD  LYS A 376      92.995  73.770  85.566  1.00  0.00           C
ATOM   3020 1HD  LYS A 376      93.516  74.402  84.854  1.00  0.00           H
ATOM   3021 2HD  LYS A 376      92.551  72.923  85.046  1.00  0.00           H
ATOM   3022  CE  LYS A 376      91.850  74.591  86.144  1.00  0.00           C
ATOM   3023 1HE  LYS A 376      91.162  73.927  86.672  1.00  0.00           H
ATOM   3024 2HE  LYS A 376      92.249  75.333  86.839  1.00  0.00           H
ATOM   3025  NZ  LYS A 376      91.143  75.262  85.030  1.00  0.00           N
ATOM   3026 1HZ  LYS A 376      90.386  75.826  85.371  1.00  0.00           H
ATOM   3027 2HZ  LYS A 376      91.794  75.853  84.522  1.00  0.00           H
ATOM   3028 3HZ  LYS A 376      90.822  74.567  84.346  1.00  0.00           H
ATOM   3029  C   LYS A 376      97.450  73.317  85.692  1.00  0.00           C
ATOM   3030  O   LYS A 376      97.671  73.907  86.739  1.00  0.00           O
ATOM   3031  N   THR A 377      98.311  72.472  85.131  1.00  0.00           N
ATOM   3032  H   THR A 377      98.000  71.947  84.308  1.00  0.00           H
ATOM   3033  CA  THR A 377      99.653  72.211  85.656  1.00  0.00           C
ATOM   3034  HA  THR A 377      99.556  71.712  86.615  1.00  0.00           H
ATOM   3035  CB  THR A 377     100.365  71.232  84.701  1.00  0.00           C
ATOM   3036  HB  THR A 377     100.544  71.730  83.752  1.00  0.00           H
ATOM   3037  CG2 THR A 377     101.672  70.738  85.300  1.00  0.00           C
ATOM   3038 1HG2 THR A 377     102.164  70.059  84.607  1.00  0.00           H
ATOM   3039 2HG2 THR A 377     102.326  71.579  85.510  1.00  0.00           H
ATOM   3040 3HG2 THR A 377     101.460  70.209  86.230  1.00  0.00           H
ATOM   3041  OG1 THR A 377      99.614  70.064  84.461  1.00  0.00           O
ATOM   3042  HG1 THR A 377     100.047  69.530  83.790  1.00  0.00           H
ATOM   3043  C   THR A 377     100.414  73.549  85.869  1.00  0.00           C
ATOM   3044  O   THR A 377     100.857  73.902  86.974  1.00  0.00           O
ATOM   3045  N   TYR A 378     100.487  74.364  84.808  1.00  0.00           N
ATOM   3046  H   TYR A 378     100.074  74.049  83.934  1.00  0.00           H
ATOM   3047  CA  TYR A 378     101.057  75.724  84.858  1.00  0.00           C
ATOM   3048  HA  TYR A 378     102.083  75.639  85.200  1.00  0.00           H
ATOM   3049  CB  TYR A 378     101.016  76.277  83.419  1.00  0.00           C
ATOM   3050 1HB  TYR A 378     101.562  75.591  82.781  1.00  0.00           H
ATOM   3051 2HB  TYR A 378      99.986  76.282  83.073  1.00  0.00           H
ATOM   3052  CG  TYR A 378     101.568  77.658  83.168  1.00  0.00           C
ATOM   3053  CD1 TYR A 378     102.814  77.805  82.534  1.00  0.00           C
ATOM   3054  HD1 TYR A 378     103.380  76.934  82.253  1.00  0.00           H
ATOM   3055  CE1 TYR A 378     103.322  79.079  82.258  1.00  0.00           C
ATOM   3056  HE1 TYR A 378     104.285  79.197  81.785  1.00  0.00           H
ATOM   3057  CZ  TYR A 378     102.577  80.226  82.595  1.00  0.00           C
ATOM   3058  OH  TYR A 378     103.067  81.457  82.327  1.00  0.00           O
ATOM   3059  HH  TYR A 378     102.462  82.162  82.597  1.00  0.00           H
ATOM   3060  CE2 TYR A 378     101.309  80.083  83.191  1.00  0.00           C
ATOM   3061  HE2 TYR A 378     100.734  80.962  83.433  1.00  0.00           H
ATOM   3062  CD2 TYR A 378     100.805  78.804  83.464  1.00  0.00           C
ATOM   3063  HD2 TYR A 378      99.820  78.700  83.893  1.00  0.00           H
ATOM   3064  C   TYR A 378     100.315  76.673  85.827  1.00  0.00           C
ATOM   3065  O   TYR A 378     100.882  77.310  86.733  1.00  0.00           O
ATOM   3066  N   MET A 379      98.999  76.727  85.629  1.00  0.00           N
ATOM   3067  H   MET A 379      98.617  76.136  84.894  1.00  0.00           H
ATOM   3068  CA  MET A 379      98.071  77.633  86.287  1.00  0.00           C
ATOM   3069  HA  MET A 379      98.325  78.652  86.005  1.00  0.00           H
ATOM   3070  CB  MET A 379      96.667  77.244  85.798  1.00  0.00           C
ATOM   3071 1HB  MET A 379      96.659  77.262  84.711  1.00  0.00           H
ATOM   3072 2HB  MET A 379      96.474  76.235  86.138  1.00  0.00           H
ATOM   3073  CG  MET A 379      95.489  78.083  86.267  1.00  0.00           C
ATOM   3074 1HG  MET A 379      95.510  78.128  87.353  1.00  0.00           H
ATOM   3075 2HG  MET A 379      95.621  79.085  85.875  1.00  0.00           H
ATOM   3076  SD  MET A 379      93.884  77.408  85.711  1.00  0.00           S
ATOM   3077  CE  MET A 379      92.865  78.904  85.761  1.00  0.00           C
ATOM   3078 1HE  MET A 379      91.847  78.682  85.444  1.00  0.00           H
ATOM   3079 2HE  MET A 379      92.843  79.298  86.775  1.00  0.00           H
ATOM   3080 3HE  MET A 379      93.281  79.657  85.091  1.00  0.00           H
ATOM   3081  C   MET A 379      98.162  77.533  87.799  1.00  0.00           C
ATOM   3082  O   MET A 379      98.204  78.553  88.483  1.00  0.00           O
ATOM   3083  N   ILE A 380      98.211  76.302  88.312  1.00  0.00           N
ATOM   3084  H   ILE A 380      98.206  75.511  87.671  1.00  0.00           H
ATOM   3085  CA  ILE A 380      98.236  76.029  89.738  1.00  0.00           C
ATOM   3086  HA  ILE A 380      97.498  76.701  90.162  1.00  0.00           H
ATOM   3087  CB  ILE A 380      97.770  74.596  90.069  1.00  0.00           C
ATOM   3088  HB  ILE A 380      96.920  74.371  89.427  1.00  0.00           H
ATOM   3089  CG2 ILE A 380      98.836  73.533  89.797  1.00  0.00           C
ATOM   3090 1HG2 ILE A 380      98.446  72.546  90.030  1.00  0.00           H
ATOM   3091 2HG2 ILE A 380      99.099  73.547  88.746  1.00  0.00           H
ATOM   3092 3HG2 ILE A 380      99.722  73.721  90.400  1.00  0.00           H
ATOM   3093  CG1 ILE A 380      97.288  74.527  91.531  1.00  0.00           C
ATOM   3094 1HG1 ILE A 380      98.144  74.632  92.196  1.00  0.00           H
ATOM   3095 2HG1 ILE A 380      96.601  75.352  91.717  1.00  0.00           H
ATOM   3096  CD1 ILE A 380      96.559  73.231  91.896  1.00  0.00           C
ATOM   3097 1HD1 ILE A 380      96.257  73.271  92.942  1.00  0.00           H
ATOM   3098 2HD1 ILE A 380      95.675  73.114  91.270  1.00  0.00           H
ATOM   3099 3HD1 ILE A 380      97.218  72.377  91.766  1.00  0.00           H
ATOM   3100  C   ILE A 380      99.572  76.402  90.372  1.00  0.00           C
ATOM   3101  O   ILE A 380      99.547  76.875  91.506  1.00  0.00           O
ATOM   3102  N   PHE A 381     100.707  76.310  89.655  1.00  0.00           N
ATOM   3103  H   PHE A 381     100.713  75.874  88.741  1.00  0.00           H
ATOM   3104  CA  PHE A 381     101.922  76.949  90.186  1.00  0.00           C
ATOM   3105  HA  PHE A 381     102.128  76.488  91.147  1.00  0.00           H
ATOM   3106  CB  PHE A 381     103.116  76.700  89.261  1.00  0.00           C
ATOM   3107 1HB  PHE A 381     103.273  75.626  89.191  1.00  0.00           H
ATOM   3108 2HB  PHE A 381     102.876  77.071  88.268  1.00  0.00           H
ATOM   3109  CG  PHE A 381     104.410  77.343  89.704  1.00  0.00           C
ATOM   3110  CD1 PHE A 381     104.905  78.475  89.032  1.00  0.00           C
ATOM   3111  HD1 PHE A 381     104.358  78.889  88.201  1.00  0.00           H
ATOM   3112  CE1 PHE A 381     106.104  79.073  89.439  1.00  0.00           C
ATOM   3113  HE1 PHE A 381     106.474  79.943  88.920  1.00  0.00           H
ATOM   3114  CZ  PHE A 381     106.814  78.557  90.534  1.00  0.00           C
ATOM   3115  HZ  PHE A 381     107.727  79.029  90.859  1.00  0.00           H
ATOM   3116  CE2 PHE A 381     106.322  77.429  91.209  1.00  0.00           C
ATOM   3117  HE2 PHE A 381     106.858  77.038  92.058  1.00  0.00           H
ATOM   3118  CD2 PHE A 381     105.134  76.816  90.788  1.00  0.00           C
ATOM   3119  HD2 PHE A 381     104.768  75.945  91.307  1.00  0.00           H
ATOM   3120  C   PHE A 381     101.742  78.446  90.475  1.00  0.00           C
ATOM   3121  O   PHE A 381     101.922  78.876  91.619  1.00  0.00           O
ATOM   3122  N   PHE A 382     101.342  79.237  89.475  1.00  0.00           N
ATOM   3123  H   PHE A 382     101.146  78.853  88.559  1.00  0.00           H
ATOM   3124  CA  PHE A 382     101.287  80.693  89.714  1.00  0.00           C
ATOM   3125  HA  PHE A 382     102.209  80.995  90.212  1.00  0.00           H
ATOM   3126  CB  PHE A 382     101.206  81.404  88.366  1.00  0.00           C
ATOM   3127 1HB  PHE A 382     100.350  81.016  87.819  1.00  0.00           H
ATOM   3128 2HB  PHE A 382     101.050  82.467  88.534  1.00  0.00           H
ATOM   3129  CG  PHE A 382     102.451  81.228  87.529  1.00  0.00           C
ATOM   3130  CD1 PHE A 382     102.499  80.276  86.496  1.00  0.00           C
ATOM   3131  HD1 PHE A 382     101.627  79.688  86.260  1.00  0.00           H
ATOM   3132  CE1 PHE A 382     103.684  80.081  85.775  1.00  0.00           C
ATOM   3133  HE1 PHE A 382     103.726  79.331  85.002  1.00  0.00           H
ATOM   3134  CZ  PHE A 382     104.820  80.854  86.051  1.00  0.00           C
ATOM   3135  HZ  PHE A 382     105.724  80.709  85.482  1.00  0.00           H
ATOM   3136  CE2 PHE A 382     104.769  81.816  87.068  1.00  0.00           C
ATOM   3137  HE2 PHE A 382     105.638  82.411  87.292  1.00  0.00           H
ATOM   3138  CD2 PHE A 382     103.595  81.994  87.806  1.00  0.00           C
ATOM   3139  HD2 PHE A 382     103.570  82.719  88.593  1.00  0.00           H
ATOM   3140  C   PHE A 382     100.153  81.116  90.665  1.00  0.00           C
ATOM   3141  O   PHE A 382     100.338  82.003  91.499  1.00  0.00           O
ATOM   3142  N   VAL A 383      99.006  80.435  90.616  1.00  0.00           N
ATOM   3143  H   VAL A 383      98.890  79.752  89.873  1.00  0.00           H
ATOM   3144  CA  VAL A 383      97.915  80.590  91.587  1.00  0.00           C
ATOM   3145  HA  VAL A 383      97.555  81.612  91.512  1.00  0.00           H
ATOM   3146  CB  VAL A 383      96.767  79.620  91.256  1.00  0.00           C
ATOM   3147  HB  VAL A 383      97.217  78.671  90.985  1.00  0.00           H
ATOM   3148  CG1 VAL A 383      95.786  79.345  92.395  1.00  0.00           C
ATOM   3149 1HG1 VAL A 383      95.021  78.645  92.061  1.00  0.00           H
ATOM   3150 2HG1 VAL A 383      96.308  78.890  93.234  1.00  0.00           H
ATOM   3151 3HG1 VAL A 383      95.313  80.270  92.716  1.00  0.00           H
ATOM   3152  CG2 VAL A 383      95.918  80.147  90.097  1.00  0.00           C
ATOM   3153 1HG2 VAL A 383      95.117  79.445  89.871  1.00  0.00           H
ATOM   3154 2HG2 VAL A 383      95.488  81.107  90.372  1.00  0.00           H
ATOM   3155 3HG2 VAL A 383      96.537  80.273  89.213  1.00  0.00           H
ATOM   3156  C   VAL A 383      98.399  80.362  93.019  1.00  0.00           C
ATOM   3157  O   VAL A 383      98.107  81.176  93.902  1.00  0.00           O
ATOM   3158  N   VAL A 384      99.142  79.281  93.264  1.00  0.00           N
ATOM   3159  H   VAL A 384      99.342  78.627  92.510  1.00  0.00           H
ATOM   3160  CA  VAL A 384      99.686  79.002  94.598  1.00  0.00           C
ATOM   3161  HA  VAL A 384      98.865  79.085  95.303  1.00  0.00           H
ATOM   3162  CB  VAL A 384     100.240  77.571  94.676  1.00  0.00           C
ATOM   3163  HB  VAL A 384     100.898  77.418  93.824  1.00  0.00           H
ATOM   3164  CG1 VAL A 384     101.033  77.270  95.949  1.00  0.00           C
ATOM   3165 1HG1 VAL A 384     101.391  76.242  95.920  1.00  0.00           H
ATOM   3166 2HG1 VAL A 384     101.896  77.928  96.009  1.00  0.00           H
ATOM   3167 3HG1 VAL A 384     100.402  77.410  96.825  1.00  0.00           H
ATOM   3168  CG2 VAL A 384      99.086  76.560  94.648  1.00  0.00           C
ATOM   3169 1HG2 VAL A 384      99.480  75.546  94.693  1.00  0.00           H
ATOM   3170 2HG2 VAL A 384      98.426  76.724  95.498  1.00  0.00           H
ATOM   3171 3HG2 VAL A 384      98.511  76.671  93.734  1.00  0.00           H
ATOM   3172  C   VAL A 384     100.724  80.040  95.018  1.00  0.00           C
ATOM   3173  O   VAL A 384     100.778  80.386  96.198  1.00  0.00           O
ATOM   3174  N   VAL A 385     101.502  80.599  94.082  1.00  0.00           N
ATOM   3175  H   VAL A 385     101.480  80.232  93.134  1.00  0.00           H
ATOM   3176  CA  VAL A 385     102.387  81.725  94.416  1.00  0.00           C
ATOM   3177  HA  VAL A 385     102.969  81.410  95.276  1.00  0.00           H
ATOM   3178  CB  VAL A 385     103.375  82.071  93.291  1.00  0.00           C
ATOM   3179  HB  VAL A 385     102.805  82.286  92.393  1.00  0.00           H
ATOM   3180  CG1 VAL A 385     104.263  83.274  93.634  1.00  0.00           C
ATOM   3181 1HG1 VAL A 385     104.943  83.481  92.810  1.00  0.00           H
ATOM   3182 2HG1 VAL A 385     103.653  84.160  93.795  1.00  0.00           H
ATOM   3183 3HG1 VAL A 385     104.842  83.068  94.534  1.00  0.00           H
ATOM   3184  CG2 VAL A 385     104.349  80.923  93.013  1.00  0.00           C
ATOM   3185 1HG2 VAL A 385     105.029  81.195  92.206  1.00  0.00           H
ATOM   3186 2HG2 VAL A 385     104.928  80.697  93.908  1.00  0.00           H
ATOM   3187 3HG2 VAL A 385     103.801  80.036  92.713  1.00  0.00           H
ATOM   3188  C   VAL A 385     101.600  82.971  94.833  1.00  0.00           C
ATOM   3189  O   VAL A 385     102.028  83.657  95.756  1.00  0.00           O
ATOM   3190  N   ILE A 386     100.447  83.266  94.221  1.00  0.00           N
ATOM   3191  H   ILE A 386     100.155  82.682  93.444  1.00  0.00           H
ATOM   3192  CA  ILE A 386      99.609  84.410  94.615  1.00  0.00           C
ATOM   3193  HA  ILE A 386     100.253  85.285  94.683  1.00  0.00           H
ATOM   3194  CB  ILE A 386      98.518  84.699  93.562  1.00  0.00           C
ATOM   3195  HB  ILE A 386      97.949  83.786  93.403  1.00  0.00           H
ATOM   3196  CG2 ILE A 386      97.548  85.804  94.010  1.00  0.00           C
ATOM   3197 1HG2 ILE A 386      96.790  85.968  93.248  1.00  0.00           H
ATOM   3198 2HG2 ILE A 386      97.037  85.512  94.923  1.00  0.00           H
ATOM   3199 3HG2 ILE A 386      98.090  86.735  94.177  1.00  0.00           H
ATOM   3200  CG1 ILE A 386      99.166  85.136  92.238  1.00  0.00           C
ATOM   3201 1HG1 ILE A 386      99.555  86.147  92.348  1.00  0.00           H
ATOM   3202 2HG1 ILE A 386      99.995  84.476  92.007  1.00  0.00           H
ATOM   3203  CD1 ILE A 386      98.219  85.113  91.041  1.00  0.00           C
ATOM   3204 1HD1 ILE A 386      98.765  85.433  90.155  1.00  0.00           H
ATOM   3205 2HD1 ILE A 386      97.841  84.104  90.887  1.00  0.00           H
ATOM   3206 3HD1 ILE A 386      97.390  85.799  91.199  1.00  0.00           H
ATOM   3207  C   ILE A 386      99.000  84.187  95.999  1.00  0.00           C
ATOM   3208  O   ILE A 386      99.032  85.090  96.835  1.00  0.00           O
ATOM   3209  N   PHE A 387      98.492  82.984  96.287  1.00  0.00           N
ATOM   3210  H   PHE A 387      98.438  82.279  95.556  1.00  0.00           H
ATOM   3211  CA  PHE A 387      98.004  82.665  97.629  1.00  0.00           C
ATOM   3212  HA  PHE A 387      97.246  83.404  97.874  1.00  0.00           H
ATOM   3213  CB  PHE A 387      97.373  81.268  97.652  1.00  0.00           C
ATOM   3214 1HB  PHE A 387      98.024  80.582  97.115  1.00  0.00           H
ATOM   3215 2HB  PHE A 387      97.322  80.931  98.687  1.00  0.00           H
ATOM   3216  CG  PHE A 387      95.978  81.162  97.083  1.00  0.00           C
ATOM   3217  CD1 PHE A 387      95.702  80.254  96.045  1.00  0.00           C
ATOM   3218  HD1 PHE A 387      96.497  79.660  95.624  1.00  0.00           H
ATOM   3219  CE1 PHE A 387      94.396  80.112  95.558  1.00  0.00           C
ATOM   3220  HE1 PHE A 387      94.183  79.411  94.768  1.00  0.00           H
ATOM   3221  CZ  PHE A 387      93.355  80.883  96.098  1.00  0.00           C
ATOM   3222  HZ  PHE A 387      92.354  80.782  95.713  1.00  0.00           H
ATOM   3223  CE2 PHE A 387      93.624  81.781  97.141  1.00  0.00           C
ATOM   3224  HE2 PHE A 387      92.823  82.368  97.561  1.00  0.00           H
ATOM   3225  CD2 PHE A 387      94.926  81.913  97.639  1.00  0.00           C
ATOM   3226  HD2 PHE A 387      95.120  82.589  98.456  1.00  0.00           H
ATOM   3227  C   PHE A 387      99.096  82.771  98.704  1.00  0.00           C
ATOM   3228  O   PHE A 387      98.857  83.347  99.766  1.00  0.00           O
ATOM   3229  N   LEU A 388     100.303  82.271  98.418  1.00  0.00           N
ATOM   3230  H   LEU A 388     100.433  81.808  97.521  1.00  0.00           H
ATOM   3231  CA  LEU A 388     101.429  82.291  99.351  1.00  0.00           C
ATOM   3232  HA  LEU A 388     101.061  81.938 100.312  1.00  0.00           H
ATOM   3233  CB  LEU A 388     102.523  81.331  98.857  1.00  0.00           C
ATOM   3234 1HB  LEU A 388     102.109  80.325  98.819  1.00  0.00           H
ATOM   3235 2HB  LEU A 388     102.807  81.624  97.846  1.00  0.00           H
ATOM   3236  CG  LEU A 388     103.801  81.302  99.712  1.00  0.00           C
ATOM   3237  HG  LEU A 388     104.240  82.297  99.720  1.00  0.00           H
ATOM   3238  CD1 LEU A 388     103.572  80.870 101.157  1.00  0.00           C
ATOM   3239 1HD1 LEU A 388     104.520  80.884 101.693  1.00  0.00           H
ATOM   3240 2HD1 LEU A 388     102.892  81.570 101.638  1.00  0.00           H
ATOM   3241 3HD1 LEU A 388     103.150  79.866 101.183  1.00  0.00           H
ATOM   3242  CD2 LEU A 388     104.795  80.328  99.083  1.00  0.00           C
ATOM   3243 1HD2 LEU A 388     105.707  80.299  99.676  1.00  0.00           H
ATOM   3244 2HD2 LEU A 388     104.361  79.328  99.047  1.00  0.00           H
ATOM   3245 3HD2 LEU A 388     105.032  80.647  98.069  1.00  0.00           H
ATOM   3246  C   LEU A 388     101.980  83.699  99.571  1.00  0.00           C
ATOM   3247  O   LEU A 388     102.299  84.053 100.695  1.00  0.00           O
ATOM   3248  N   GLY A 389     102.053  84.519  98.528  1.00  0.00           N
ATOM   3249  H   GLY A 389     101.801  84.153  97.614  1.00  0.00           H
ATOM   3250  CA  GLY A 389     102.535  85.890  98.602  1.00  0.00           C
ATOM   3251 1HA  GLY A 389     103.476  85.909  99.149  1.00  0.00           H
ATOM   3252 2HA  GLY A 389     102.705  86.251  97.590  1.00  0.00           H
ATOM   3253  C   GLY A 389     101.537  86.809  99.295  1.00  0.00           C
ATOM   3254  O   GLY A 389     101.935  87.663 100.080  1.00  0.00           O
ATOM   3255  N   SER A 390     100.235  86.589  99.080  1.00  0.00           N
ATOM   3256  H   SER A 390      99.982  85.904  98.371  1.00  0.00           H
ATOM   3257  CA  SER A 390      99.164  87.327  99.758  1.00  0.00           C
ATOM   3258  HA  SER A 390      99.427  88.379  99.696  1.00  0.00           H
ATOM   3259  CB  SER A 390      97.817  87.106  99.058  1.00  0.00           C
ATOM   3260 1HB  SER A 390      97.924  87.300  97.992  1.00  0.00           H
ATOM   3261 2HB  SER A 390      97.499  86.073  99.192  1.00  0.00           H
ATOM   3262  OG  SER A 390      96.827  87.971  99.580  1.00  0.00           O
ATOM   3263  HG  SER A 390      95.999  87.806  99.124  1.00  0.00           H
ATOM   3264  C   SER A 390      99.025  86.962 101.242  1.00  0.00           C
ATOM   3265  O   SER A 390      98.810  87.837 102.083  1.00  0.00           O
ATOM   3266  N   PHE A 391      99.196  85.683 101.592  1.00  0.00           N
ATOM   3267  H   PHE A 391      99.326  84.984 100.867  1.00  0.00           H
ATOM   3268  CA  PHE A 391      99.177  85.246 102.987  1.00  0.00           C
ATOM   3269  HA  PHE A 391      98.356  85.762 103.478  1.00  0.00           H
ATOM   3270  CB  PHE A 391      98.906  83.739 103.042  1.00  0.00           C
ATOM   3271 1HB  PHE A 391      98.009  83.541 102.459  1.00  0.00           H
ATOM   3272 2HB  PHE A 391      99.742  83.236 102.558  1.00  0.00           H
ATOM   3273  CG  PHE A 391      98.704  83.088 104.396  1.00  0.00           C
ATOM   3274  CD1 PHE A 391      98.292  83.818 105.530  1.00  0.00           C
ATOM   3275  HD1 PHE A 391      98.105  84.874 105.457  1.00  0.00           H
ATOM   3276  CE1 PHE A 391      98.134  83.178 106.766  1.00  0.00           C
ATOM   3277  HE1 PHE A 391      97.831  83.746 107.631  1.00  0.00           H
ATOM   3278  CZ  PHE A 391      98.375  81.802 106.885  1.00  0.00           C
ATOM   3279  HZ  PHE A 391      98.270  81.310 107.840  1.00  0.00           H
ATOM   3280  CE2 PHE A 391      98.739  81.062 105.751  1.00  0.00           C
ATOM   3281  HE2 PHE A 391      98.895  79.998 105.831  1.00  0.00           H
ATOM   3282  CD2 PHE A 391      98.896  81.700 104.514  1.00  0.00           C
ATOM   3283  HD2 PHE A 391      99.172  81.118 103.647  1.00  0.00           H
ATOM   3284  C   PHE A 391     100.465  85.638 103.719  1.00  0.00           C
ATOM   3285  O   PHE A 391     100.411  86.003 104.889  1.00  0.00           O
ATOM   3286  N   TYR A 392     101.607  85.665 103.029  1.00  0.00           N
ATOM   3287  H   TYR A 392     101.620  85.260 102.098  1.00  0.00           H
ATOM   3288  CA  TYR A 392     102.854  86.225 103.544  1.00  0.00           C
ATOM   3289  HA  TYR A 392     103.067  85.729 104.487  1.00  0.00           H
ATOM   3290  CB  TYR A 392     104.015  85.979 102.570  1.00  0.00           C
ATOM   3291 1HB  TYR A 392     104.306  84.933 102.635  1.00  0.00           H
ATOM   3292 2HB  TYR A 392     103.664  86.167 101.558  1.00  0.00           H
ATOM   3293  CG  TYR A 392     105.238  86.842 102.808  1.00  0.00           C
ATOM   3294  CD1 TYR A 392     106.106  86.567 103.880  1.00  0.00           C
ATOM   3295  HD1 TYR A 392     105.921  85.710 104.510  1.00  0.00           H
ATOM   3296  CE1 TYR A 392     107.205  87.400 104.135  1.00  0.00           C
ATOM   3297  HE1 TYR A 392     107.874  87.172 104.949  1.00  0.00           H
ATOM   3298  CZ  TYR A 392     107.451  88.530 103.333  1.00  0.00           C
ATOM   3299  OH  TYR A 392     108.552  89.303 103.526  1.00  0.00           O
ATOM   3300  HH  TYR A 392     108.589  90.016 102.892  1.00  0.00           H
ATOM   3301  CE2 TYR A 392     106.578  88.809 102.258  1.00  0.00           C
ATOM   3302  HE2 TYR A 392     106.752  89.669 101.633  1.00  0.00           H
ATOM   3303  CD2 TYR A 392     105.492  87.961 101.990  1.00  0.00           C
ATOM   3304  HD2 TYR A 392     104.828  88.179 101.165  1.00  0.00           H
ATOM   3305  C   TYR A 392     102.733  87.721 103.815  1.00  0.00           C
ATOM   3306  O   TYR A 392     103.183  88.172 104.860  1.00  0.00           O
ATOM   3307  N   LEU A 393     102.120  88.475 102.904  1.00  0.00           N
ATOM   3308  H   LEU A 393     101.829  88.041 102.033  1.00  0.00           H
ATOM   3309  CA  LEU A 393     101.881  89.902 103.064  1.00  0.00           C
ATOM   3310  HA  LEU A 393     102.830  90.394 103.269  1.00  0.00           H
ATOM   3311  CB  LEU A 393     101.303  90.454 101.754  1.00  0.00           C
ATOM   3312 1HB  LEU A 393     102.017  90.246 100.960  1.00  0.00           H
ATOM   3313 2HB  LEU A 393     100.381  89.919 101.540  1.00  0.00           H
ATOM   3314  CG  LEU A 393     100.986  91.953 101.724  1.00  0.00           C
ATOM   3315  HG  LEU A 393     100.254  92.171 102.500  1.00  0.00           H
ATOM   3316  CD1 LEU A 393     102.212  92.830 101.952  1.00  0.00           C
ATOM   3317 1HD1 LEU A 393     101.916  93.879 101.923  1.00  0.00           H
ATOM   3318 2HD1 LEU A 393     102.629  92.617 102.934  1.00  0.00           H
ATOM   3319 3HD1 LEU A 393     102.957  92.641 101.180  1.00  0.00           H
ATOM   3320  CD2 LEU A 393     100.405  92.316 100.356  1.00  0.00           C
ATOM   3321 1HD2 LEU A 393     100.169  93.378 100.327  1.00  0.00           H
ATOM   3322 2HD2 LEU A 393     101.124  92.085  99.569  1.00  0.00           H
ATOM   3323 3HD2 LEU A 393      99.492  91.747 100.184  1.00  0.00           H
ATOM   3324  C   LEU A 393     100.991  90.138 104.272  1.00  0.00           C
ATOM   3325  O   LEU A 393     101.370  90.936 105.115  1.00  0.00           O
ATOM   3326  N   ILE A 394      99.904  89.368 104.419  1.00  0.00           N
ATOM   3327  H   ILE A 394      99.648  88.766 103.641  1.00  0.00           H
ATOM   3328  CA  ILE A 394      99.071  89.326 105.629  1.00  0.00           C
ATOM   3329  HA  ILE A 394      98.654  90.318 105.763  1.00  0.00           H
ATOM   3330  CB  ILE A 394      97.900  88.339 105.419  1.00  0.00           C
ATOM   3331  HB  ILE A 394      98.288  87.457 104.921  1.00  0.00           H
ATOM   3332  CG2 ILE A 394      97.261  87.860 106.724  1.00  0.00           C
ATOM   3333 1HG2 ILE A 394      96.458  87.158 106.516  1.00  0.00           H
ATOM   3334 2HG2 ILE A 394      98.003  87.338 107.321  1.00  0.00           H
ATOM   3335 3HG2 ILE A 394      96.864  88.704 107.284  1.00  0.00           H
ATOM   3336  CG1 ILE A 394      96.831  88.994 104.520  1.00  0.00           C
ATOM   3337 1HG1 ILE A 394      96.339  89.791 105.078  1.00  0.00           H
ATOM   3338 2HG1 ILE A 394      97.317  89.435 103.652  1.00  0.00           H
ATOM   3339  CD1 ILE A 394      95.751  88.037 104.005  1.00  0.00           C
ATOM   3340 1HD1 ILE A 394      95.050  88.592 103.382  1.00  0.00           H
ATOM   3341 2HD1 ILE A 394      96.211  87.248 103.412  1.00  0.00           H
ATOM   3342 3HD1 ILE A 394      95.201  87.603 104.836  1.00  0.00           H
ATOM   3343  C   ILE A 394      99.877  89.042 106.905  1.00  0.00           C
ATOM   3344  O   ILE A 394      99.660  89.718 107.910  1.00  0.00           O
ATOM   3345  N   ASN A 395     100.835  88.109 106.877  1.00  0.00           N
ATOM   3346  H   ASN A 395     100.933  87.533 106.045  1.00  0.00           H
ATOM   3347  CA  ASN A 395     101.732  87.894 108.005  1.00  0.00           C
ATOM   3348  HA  ASN A 395     101.091  87.771 108.873  1.00  0.00           H
ATOM   3349  CB  ASN A 395     102.551  86.601 107.874  1.00  0.00           C
ATOM   3350 1HB  ASN A 395     101.889  85.776 107.624  1.00  0.00           H
ATOM   3351 2HB  ASN A 395     103.288  86.705 107.081  1.00  0.00           H
ATOM   3352  CG  ASN A 395     103.276  86.292 109.180  1.00  0.00           C
ATOM   3353  OD1 ASN A 395     104.322  86.839 109.477  1.00  0.00           O
ATOM   3354  ND2 ASN A 395     102.723  85.434 110.014  1.00  0.00           N
ATOM   3355 1HD2 ASN A 395     103.216  85.268 110.879  1.00  0.00           H
ATOM   3356 2HD2 ASN A 395     101.838  85.012 109.809  1.00  0.00           H
ATOM   3357  C   ASN A 395     102.621  89.117 108.272  1.00  0.00           C
ATOM   3358  O   ASN A 395     102.745  89.499 109.422  1.00  0.00           O
ATOM   3359  N   LEU A 396     103.152  89.799 107.258  1.00  0.00           N
ATOM   3360  H   LEU A 396     102.940  89.490 106.311  1.00  0.00           H
ATOM   3361  CA  LEU A 396     104.053  90.938 107.426  1.00  0.00           C
ATOM   3362  HA  LEU A 396     104.819  90.641 108.140  1.00  0.00           H
ATOM   3363  CB  LEU A 396     104.720  91.243 106.074  1.00  0.00           C
ATOM   3364 1HB  LEU A 396     105.104  90.300 105.681  1.00  0.00           H
ATOM   3365 2HB  LEU A 396     103.977  91.623 105.378  1.00  0.00           H
ATOM   3366  CG  LEU A 396     105.891  92.234 106.141  1.00  0.00           C
ATOM   3367  HG  LEU A 396     106.447  92.055 107.059  1.00  0.00           H
ATOM   3368  CD1 LEU A 396     106.797  92.014 104.929  1.00  0.00           C
ATOM   3369 1HD1 LEU A 396     107.633  92.711 104.959  1.00  0.00           H
ATOM   3370 2HD1 LEU A 396     107.187  90.999 104.947  1.00  0.00           H
ATOM   3371 3HD1 LEU A 396     106.231  92.167 104.010  1.00  0.00           H
ATOM   3372  CD2 LEU A 396     105.474  93.702 106.106  1.00  0.00           C
ATOM   3373 1HD2 LEU A 396     106.359  94.333 106.160  1.00  0.00           H
ATOM   3374 2HD2 LEU A 396     104.932  93.915 105.186  1.00  0.00           H
ATOM   3375 3HD2 LEU A 396     104.843  93.927 106.957  1.00  0.00           H
ATOM   3376  C   LEU A 396     103.332  92.152 108.016  1.00  0.00           C
ATOM   3377  O   LEU A 396     103.838  92.789 108.939  1.00  0.00           O
ATOM   3378  N   ILE A 397     102.131  92.445 107.521  1.00  0.00           N
ATOM   3379  H   ILE A 397     101.803  91.911 106.717  1.00  0.00           H
ATOM   3380  CA  ILE A 397     101.242  93.459 108.084  1.00  0.00           C
ATOM   3381  HA  ILE A 397     101.873  94.299 108.363  1.00  0.00           H
ATOM   3382  CB  ILE A 397     100.293  93.978 106.985  1.00  0.00           C
ATOM   3383  HB  ILE A 397     100.924  94.184 106.122  1.00  0.00           H
ATOM   3384  CG2 ILE A 397      99.252  92.953 106.546  1.00  0.00           C
ATOM   3385 1HG2 ILE A 397      98.626  93.347 105.755  1.00  0.00           H
ATOM   3386 2HG2 ILE A 397      99.743  92.088 106.159  1.00  0.00           H
ATOM   3387 3HG2 ILE A 397      98.642  92.652 107.382  1.00  0.00           H
ATOM   3388  CG1 ILE A 397      99.597  95.294 107.358  1.00  0.00           C
ATOM   3389 1HG1 ILE A 397      98.825  95.097 108.095  1.00  0.00           H
ATOM   3390 2HG1 ILE A 397     100.327  95.971 107.793  1.00  0.00           H
ATOM   3391  CD1 ILE A 397      98.952  95.998 106.159  1.00  0.00           C
ATOM   3392 1HD1 ILE A 397      98.478  96.918 106.490  1.00  0.00           H
ATOM   3393 2HD1 ILE A 397      99.710  96.228 105.412  1.00  0.00           H
ATOM   3394 3HD1 ILE A 397      98.184  95.370 105.714  1.00  0.00           H
ATOM   3395  C   ILE A 397     100.585  93.018 109.405  1.00  0.00           C
ATOM   3396  O   ILE A 397     100.047  93.859 110.120  1.00  0.00           O
ATOM   3397  N   LEU A 398     100.704  91.751 109.812  1.00  0.00           N
ATOM   3398  H   LEU A 398     100.945  91.039 109.133  1.00  0.00           H
ATOM   3399  CA  LEU A 398     100.634  91.372 111.227  1.00  0.00           C
ATOM   3400  HA  LEU A 398      99.806  91.897 111.680  1.00  0.00           H
ATOM   3401  CB  LEU A 398     100.292  89.868 111.334  1.00  0.00           C
ATOM   3402 1HB  LEU A 398      99.234  89.799 111.561  1.00  0.00           H
ATOM   3403 2HB  LEU A 398     100.420  89.426 110.352  1.00  0.00           H
ATOM   3404  CG  LEU A 398     101.032  88.947 112.316  1.00  0.00           C
ATOM   3405  HG  LEU A 398     102.094  89.002 112.106  1.00  0.00           H
ATOM   3406  CD1 LEU A 398     100.828  89.287 113.787  1.00  0.00           C
ATOM   3407 1HD1 LEU A 398     101.396  88.580 114.394  1.00  0.00           H
ATOM   3408 2HD1 LEU A 398     101.193  90.290 113.984  1.00  0.00           H
ATOM   3409 3HD1 LEU A 398      99.776  89.214 114.049  1.00  0.00           H
ATOM   3410  CD2 LEU A 398     100.564  87.510 112.084  1.00  0.00           C
ATOM   3411 1HD2 LEU A 398     101.098  86.840 112.754  1.00  0.00           H
ATOM   3412 2HD2 LEU A 398      99.492  87.429 112.261  1.00  0.00           H
ATOM   3413 3HD2 LEU A 398     100.783  87.207 111.064  1.00  0.00           H
ATOM   3414  C   LEU A 398     101.895  91.864 111.966  1.00  0.00           C
ATOM   3415  O   LEU A 398     101.829  92.781 112.784  1.00  0.00           O
ATOM   3416  N   ALA A 399     103.051  91.317 111.610  1.00  0.00           N
ATOM   3417  H   ALA A 399     103.038  90.697 110.805  1.00  0.00           H
ATOM   3418  CA  ALA A 399     104.288  91.369 112.361  1.00  0.00           C
ATOM   3419  HA  ALA A 399     104.112  90.910 113.331  1.00  0.00           H
ATOM   3420  CB  ALA A 399     105.344  90.566 111.595  1.00  0.00           C
ATOM   3421 1HB  ALA A 399     106.294  90.611 112.125  1.00  0.00           H
ATOM   3422 2HB  ALA A 399     105.029  89.526 111.514  1.00  0.00           H
ATOM   3423 3HB  ALA A 399     105.469  90.975 110.593  1.00  0.00           H
ATOM   3424  C   ALA A 399     104.756  92.790 112.625  1.00  0.00           C
ATOM   3425  O   ALA A 399     105.044  93.120 113.765  1.00  0.00           O
ATOM   3426  N   VAL A 400     104.810  93.630 111.594  1.00  0.00           N
ATOM   3427  H   VAL A 400     104.548  93.274 110.677  1.00  0.00           H
ATOM   3428  CA  VAL A 400     105.256  95.019 111.715  1.00  0.00           C
ATOM   3429  HA  VAL A 400     106.215  95.015 112.225  1.00  0.00           H
ATOM   3430  CB  VAL A 400     105.463  95.631 110.320  1.00  0.00           C
ATOM   3431  HB  VAL A 400     104.519  95.587 109.777  1.00  0.00           H
ATOM   3432  CG1 VAL A 400     105.931  97.083 110.379  1.00  0.00           C
ATOM   3433 1HG1 VAL A 400     106.061  97.475 109.373  1.00  0.00           H
ATOM   3434 2HG1 VAL A 400     105.188  97.687 110.892  1.00  0.00           H
ATOM   3435 3HG1 VAL A 400     106.872  97.144 110.924  1.00  0.00           H
ATOM   3436  CG2 VAL A 400     106.540  94.866 109.542  1.00  0.00           C
ATOM   3437 1HG2 VAL A 400     106.666  95.310 108.557  1.00  0.00           H
ATOM   3438 2HG2 VAL A 400     107.487  94.909 110.082  1.00  0.00           H
ATOM   3439 3HG2 VAL A 400     106.245  93.828 109.414  1.00  0.00           H
ATOM   3440  C   VAL A 400     104.292  95.846 112.572  1.00  0.00           C
ATOM   3441  O   VAL A 400     104.724  96.662 113.390  1.00  0.00           O
ATOM   3442  N   VAL A 401     102.983  95.603 112.443  1.00  0.00           N
ATOM   3443  H   VAL A 401     102.676  94.850 111.838  1.00  0.00           H
ATOM   3444  CA  VAL A 401     101.980  96.370 113.195  1.00  0.00           C
ATOM   3445  HA  VAL A 401     102.201  97.421 113.069  1.00  0.00           H
ATOM   3446  CB  VAL A 401     100.575  96.094 112.638  1.00  0.00           C
ATOM   3447  HB  VAL A 401     100.435  95.019 112.569  1.00  0.00           H
ATOM   3448  CG1 VAL A 401      99.465  96.647 113.527  1.00  0.00           C
ATOM   3449 1HG1 VAL A 401      98.494  96.428 113.085  1.00  0.00           H
ATOM   3450 2HG1 VAL A 401      99.508  96.184 114.510  1.00  0.00           H
ATOM   3451 3HG1 VAL A 401      99.583  97.717 113.637  1.00  0.00           H
ATOM   3452  CG2 VAL A 401     100.426  96.706 111.240  1.00  0.00           C
ATOM   3453 1HG2 VAL A 401      99.428  96.501 110.855  1.00  0.00           H
ATOM   3454 2HG2 VAL A 401     100.574  97.780 111.269  1.00  0.00           H
ATOM   3455 3HG2 VAL A 401     101.156  96.268 110.563  1.00  0.00           H
ATOM   3456  C   VAL A 401     102.082  96.049 114.688  1.00  0.00           C
ATOM   3457  O   VAL A 401     102.352  96.916 115.534  1.00  0.00           O
ATOM   3458  N   ALA A 402     101.944  94.755 114.978  1.00  0.00           N
ATOM   3459  H   ALA A 402     101.705  94.124 114.217  1.00  0.00           H
ATOM   3460  CA  ALA A 402     102.146  94.160 116.283  1.00  0.00           C
ATOM   3461  HA  ALA A 402     101.330  94.487 116.919  1.00  0.00           H
ATOM   3462  CB  ALA A 402     102.090  92.640 116.117  1.00  0.00           C
ATOM   3463 1HB  ALA A 402     102.237  92.162 117.083  1.00  0.00           H
ATOM   3464 2HB  ALA A 402     101.120  92.348 115.717  1.00  0.00           H
ATOM   3465 3HB  ALA A 402     102.875  92.309 115.436  1.00  0.00           H
ATOM   3466  C   ALA A 402     103.445  94.615 116.955  1.00  0.00           C
ATOM   3467  O   ALA A 402     103.410  95.007 118.115  1.00  0.00           O
ATOM   3468  N   MET A 403     104.551  94.638 116.210  1.00  0.00           N
ATOM   3469  H   MET A 403     104.490  94.267 115.267  1.00  0.00           H
ATOM   3470  CA  MET A 403     105.862  95.101 116.653  1.00  0.00           C
ATOM   3471  HA  MET A 403     106.126  94.525 117.536  1.00  0.00           H
ATOM   3472  CB  MET A 403     106.883  94.837 115.538  1.00  0.00           C
ATOM   3473 1HB  MET A 403     107.038  93.763 115.472  1.00  0.00           H
ATOM   3474 2HB  MET A 403     106.489  95.192 114.591  1.00  0.00           H
ATOM   3475  CG  MET A 403     108.250  95.480 115.732  1.00  0.00           C
ATOM   3476 1HG  MET A 403     108.455  95.507 116.799  1.00  0.00           H
ATOM   3477 2HG  MET A 403     108.973  94.821 115.259  1.00  0.00           H
ATOM   3478  SD  MET A 403     108.452  97.140 115.015  1.00  0.00           S
ATOM   3479  CE  MET A 403     110.029  97.622 115.771  1.00  0.00           C
ATOM   3480 1HE  MET A 403     110.299  98.627 115.448  1.00  0.00           H
ATOM   3481 2HE  MET A 403     109.936  97.614 116.856  1.00  0.00           H
ATOM   3482 3HE  MET A 403     110.814  96.929 115.472  1.00  0.00           H
ATOM   3483  C   MET A 403     105.883  96.567 117.069  1.00  0.00           C
ATOM   3484  O   MET A 403     106.483  96.879 118.101  1.00  0.00           O
ATOM   3485  N   ALA A 404     105.243  97.463 116.308  1.00  0.00           N
ATOM   3486  H   ALA A 404     104.788  97.176 115.447  1.00  0.00           H
ATOM   3487  CA  ALA A 404     105.240  98.865 116.711  1.00  0.00           C
ATOM   3488  HA  ALA A 404     106.265  99.139 116.953  1.00  0.00           H
ATOM   3489  CB  ALA A 404     104.773  99.730 115.549  1.00  0.00           C
ATOM   3490 1HB  ALA A 404     104.772 100.776 115.851  1.00  0.00           H
ATOM   3491 2HB  ALA A 404     105.452  99.600 114.708  1.00  0.00           H
ATOM   3492 3HB  ALA A 404     103.770  99.433 115.261  1.00  0.00           H
ATOM   3493  C   ALA A 404     104.403  99.102 117.975  1.00  0.00           C
ATOM   3494  O   ALA A 404     104.846  99.832 118.869  1.00  0.00           O
ATOM   3495  N   TYR A 405     103.230  98.455 118.077  1.00  0.00           N
ATOM   3496  H   TYR A 405     102.909  97.877 117.306  1.00  0.00           H
ATOM   3497  CA  TYR A 405     102.432  98.570 119.301  1.00  0.00           C
ATOM   3498  HA  TYR A 405     102.294  99.630 119.489  1.00  0.00           H
ATOM   3499  CB  TYR A 405     101.053  97.917 119.123  1.00  0.00           C
ATOM   3500 1HB  TYR A 405     100.550  98.397 118.287  1.00  0.00           H
ATOM   3501 2HB  TYR A 405     101.194  96.865 118.876  1.00  0.00           H
ATOM   3502  CG  TYR A 405     100.167  98.013 120.350  1.00  0.00           C
ATOM   3503  CD1 TYR A 405      99.198  99.029 120.473  1.00  0.00           C
ATOM   3504  HD1 TYR A 405      99.026  99.705 119.650  1.00  0.00           H
ATOM   3505  CE1 TYR A 405      98.481  99.186 121.671  1.00  0.00           C
ATOM   3506  HE1 TYR A 405      97.748  99.972 121.767  1.00  0.00           H
ATOM   3507  CZ  TYR A 405      98.747  98.346 122.774  1.00  0.00           C
ATOM   3508  OH  TYR A 405      98.106  98.496 123.962  1.00  0.00           O
ATOM   3509  HH  TYR A 405      98.471  97.881 124.603  1.00  0.00           H
ATOM   3510  CE2 TYR A 405      99.663  97.286 122.622  1.00  0.00           C
ATOM   3511  HE2 TYR A 405      99.862  96.627 123.449  1.00  0.00           H
ATOM   3512  CD2 TYR A 405     100.341  97.105 121.411  1.00  0.00           C
ATOM   3513  HD2 TYR A 405     101.044  96.293 121.307  1.00  0.00           H
ATOM   3514  C   TYR A 405     103.157  97.993 120.525  1.00  0.00           C
ATOM   3515  O   TYR A 405     103.200  98.633 121.569  1.00  0.00           O
ATOM   3516  N   GLU A 406     103.731  96.798 120.396  1.00  0.00           N
ATOM   3517  H   GLU A 406     103.628  96.328 119.499  1.00  0.00           H
ATOM   3518  CA  GLU A 406     104.506  96.097 121.420  1.00  0.00           C
ATOM   3519  HA  GLU A 406     103.854  95.856 122.253  1.00  0.00           H
ATOM   3520  CB  GLU A 406     105.033  94.799 120.772  1.00  0.00           C
ATOM   3521 1HB  GLU A 406     104.178  94.161 120.557  1.00  0.00           H
ATOM   3522 2HB  GLU A 406     105.486  95.079 119.826  1.00  0.00           H
ATOM   3523  CG  GLU A 406     106.055  93.961 121.553  1.00  0.00           C
ATOM   3524 1HG  GLU A 406     106.411  94.531 122.410  1.00  0.00           H
ATOM   3525 2HG  GLU A 406     105.554  93.070 121.935  1.00  0.00           H
ATOM   3526  CD  GLU A 406     107.259  93.534 120.692  1.00  0.00           C
ATOM   3527  OE1 GLU A 406     107.123  93.260 119.476  1.00  0.00           O
ATOM   3528  OE2 GLU A 406     108.400  93.500 121.211  1.00  0.00           O
ATOM   3529  C   GLU A 406     105.646  96.966 121.958  1.00  0.00           C
ATOM   3530  O   GLU A 406     105.675  97.311 123.151  1.00  0.00           O
ATOM   3531  N   GLU A 407     106.573  97.331 121.068  1.00  0.00           N
ATOM   3532  H   GLU A 407     106.473  97.052 120.093  1.00  0.00           H
ATOM   3533  CA  GLU A 407     107.759  98.071 121.471  1.00  0.00           C
ATOM   3534  HA  GLU A 407     108.209  97.502 122.280  1.00  0.00           H
ATOM   3535  CB  GLU A 407     108.794  98.186 120.342  1.00  0.00           C
ATOM   3536 1HB  GLU A 407     108.305  98.479 119.416  1.00  0.00           H
ATOM   3537 2HB  GLU A 407     109.514  98.953 120.620  1.00  0.00           H
ATOM   3538  CG  GLU A 407     109.533  96.859 120.140  1.00  0.00           C
ATOM   3539 1HG  GLU A 407     109.756  96.428 121.117  1.00  0.00           H
ATOM   3540 2HG  GLU A 407     108.867  96.178 119.611  1.00  0.00           H
ATOM   3541  CD  GLU A 407     110.850  96.966 119.366  1.00  0.00           C
ATOM   3542  OE1 GLU A 407     111.261  95.941 118.762  1.00  0.00           O
ATOM   3543  OE2 GLU A 407     111.552  97.999 119.398  1.00  0.00           O
ATOM   3544  C   GLU A 407     107.406  99.442 122.044  1.00  0.00           C
ATOM   3545  O   GLU A 407     107.950  99.806 123.088  1.00  0.00           O
ATOM   3546  N   GLN A 408     106.442 100.169 121.458  1.00  0.00           N
ATOM   3547  H   GLN A 408     105.998  99.851 120.598  1.00  0.00           H
ATOM   3548  CA  GLN A 408     106.025 101.426 122.077  1.00  0.00           C
ATOM   3549  HA  GLN A 408     106.939 101.990 122.247  1.00  0.00           H
ATOM   3550  CB  GLN A 408     105.140 102.228 121.121  1.00  0.00           C
ATOM   3551 1HB  GLN A 408     105.549 102.162 120.114  1.00  0.00           H
ATOM   3552 2HB  GLN A 408     104.133 101.816 121.130  1.00  0.00           H
ATOM   3553  CG  GLN A 408     105.095 103.703 121.528  1.00  0.00           C
ATOM   3554 1HG  GLN A 408     104.739 103.786 122.552  1.00  0.00           H
ATOM   3555 2HG  GLN A 408     106.097 104.126 121.474  1.00  0.00           H
ATOM   3556  CD  GLN A 408     104.174 104.512 120.635  1.00  0.00           C
ATOM   3557  OE1 GLN A 408     104.578 105.109 119.652  1.00  0.00           O
ATOM   3558  NE2 GLN A 408     102.903 104.578 120.973  1.00  0.00           N
ATOM   3559 1HE2 GLN A 408     102.292 105.113 120.381  1.00  0.00           H
ATOM   3560 2HE2 GLN A 408     102.573 104.093 121.788  1.00  0.00           H
ATOM   3561  C   GLN A 408     105.359 101.233 123.453  1.00  0.00           C
ATOM   3562  O   GLN A 408     105.527 102.073 124.339  1.00  0.00           O
ATOM   3563  N   ASN A 409     104.641 100.127 123.675  1.00  0.00           N
ATOM   3564  H   ASN A 409     104.487  99.477 122.908  1.00  0.00           H
ATOM   3565  CA  ASN A 409     104.094  99.792 124.988  1.00  0.00           C
ATOM   3566  HA  ASN A 409     103.552 100.667 125.342  1.00  0.00           H
ATOM   3567  CB  ASN A 409     103.104  98.618 124.858  1.00  0.00           C
ATOM   3568 1HB  ASN A 409     102.551  98.742 123.933  1.00  0.00           H
ATOM   3569 2HB  ASN A 409     103.666  97.694 124.800  1.00  0.00           H
ATOM   3570  CG  ASN A 409     102.060  98.467 125.957  1.00  0.00           C
ATOM   3571  OD1 ASN A 409     100.946  98.024 125.722  1.00  0.00           O
ATOM   3572  ND2 ASN A 409     102.368  98.784 127.193  1.00  0.00           N
ATOM   3573 1HD2 ASN A 409     101.657  98.677 127.891  1.00  0.00           H
ATOM   3574 2HD2 ASN A 409     103.286  99.155 127.411  1.00  0.00           H
ATOM   3575  C   ASN A 409     105.212  99.513 126.005  1.00  0.00           C
ATOM   3576  O   ASN A 409     104.990  99.738 127.195  1.00  0.00           O
ATOM   3577  N   GLN A 410     106.403  99.079 125.571  1.00  0.00           N
ATOM   3578  H   GLN A 410     106.528  98.823 124.597  1.00  0.00           H
ATOM   3579  CA  GLN A 410     107.552  99.028 126.484  1.00  0.00           C
ATOM   3580  HA  GLN A 410     107.188  98.660 127.439  1.00  0.00           H
ATOM   3581  CB  GLN A 410     108.607  98.029 125.998  1.00  0.00           C
ATOM   3582 1HB  GLN A 410     109.153  98.466 125.163  1.00  0.00           H
ATOM   3583 2HB  GLN A 410     109.314  97.861 126.808  1.00  0.00           H
ATOM   3584  CG  GLN A 410     108.063  96.665 125.548  1.00  0.00           C
ATOM   3585 1HG  GLN A 410     107.732  96.761 124.519  1.00  0.00           H
ATOM   3586 2HG  GLN A 410     108.882  95.950 125.558  1.00  0.00           H
ATOM   3587  CD  GLN A 410     106.916  96.102 126.387  1.00  0.00           C
ATOM   3588  OE1 GLN A 410     107.059  95.721 127.538  1.00  0.00           O
ATOM   3589  NE2 GLN A 410     105.730  96.001 125.822  1.00  0.00           N
ATOM   3590 1HE2 GLN A 410     104.990  95.622 126.378  1.00  0.00           H
ATOM   3591 2HE2 GLN A 410     105.611  96.299 124.859  1.00  0.00           H
ATOM   3592  C   GLN A 410     108.156 100.422 126.743  1.00  0.00           C
ATOM   3593  O   GLN A 410     108.355 100.810 127.896  1.00  0.00           O
ATOM   3594  N   ALA A 411     108.318 101.231 125.691  1.00  0.00           N
ATOM   3595  H   ALA A 411     108.151 100.853 124.765  1.00  0.00           H
ATOM   3596  CA  ALA A 411     108.805 102.610 125.786  1.00  0.00           C
ATOM   3597  HA  ALA A 411     109.797 102.572 126.228  1.00  0.00           H
ATOM   3598  CB  ALA A 411     108.922 103.194 124.376  1.00  0.00           C
ATOM   3599 1HB  ALA A 411     109.283 104.220 124.438  1.00  0.00           H
ATOM   3600 2HB  ALA A 411     109.632 102.604 123.797  1.00  0.00           H
ATOM   3601 3HB  ALA A 411     107.950 103.182 123.890  1.00  0.00           H
ATOM   3602  C   ALA A 411     107.959 103.507 126.705  1.00  0.00           C
ATOM   3603  O   ALA A 411     108.481 104.427 127.333  1.00  0.00           O
ATOM   3604  N   ASN A 412     106.670 103.179 126.872  1.00  0.00           N
ATOM   3605  H   ASN A 412     106.310 102.472 126.243  1.00  0.00           H
ATOM   3606  CA  ASN A 412     105.747 103.752 127.859  1.00  0.00           C
ATOM   3607  HA  ASN A 412     105.561 104.776 127.547  1.00  0.00           H
ATOM   3608  CB  ASN A 412     104.432 102.935 127.813  1.00  0.00           C
ATOM   3609 1HB  ASN A 412     104.257 102.628 126.785  1.00  0.00           H
ATOM   3610 2HB  ASN A 412     104.575 102.037 128.408  1.00  0.00           H
ATOM   3611  CG  ASN A 412     103.146 103.605 128.294  1.00  0.00           C
ATOM   3612  OD1 ASN A 412     102.132 103.564 127.620  1.00  0.00           O
ATOM   3613  ND2 ASN A 412     103.108 104.184 129.477  1.00  0.00           N
ATOM   3614 1HD2 ASN A 412     102.249 104.622 129.756  1.00  0.00           H
ATOM   3615 2HD2 ASN A 412     103.955 104.232 130.036  1.00  0.00           H
ATOM   3616  C   ASN A 412     106.314 103.818 129.294  1.00  0.00           C
ATOM   3617  O   ASN A 412     105.762 104.553 130.115  1.00  0.00           O
ATOM   3618  N   ILE A 413     107.371 103.060 129.615  1.00  0.00           N
ATOM   3619  H   ILE A 413     107.745 102.430 128.910  1.00  0.00           H
ATOM   3620  CA  ILE A 413     108.029 103.072 130.928  1.00  0.00           C
ATOM   3621  HA  ILE A 413     107.682 103.969 131.434  1.00  0.00           H
ATOM   3622  CB  ILE A 413     107.594 101.856 131.781  1.00  0.00           C
ATOM   3623  HB  ILE A 413     108.114 101.915 132.734  1.00  0.00           H
ATOM   3624  CG2 ILE A 413     106.088 101.908 132.084  1.00  0.00           C
ATOM   3625 1HG2 ILE A 413     105.794 101.055 132.688  1.00  0.00           H
ATOM   3626 2HG2 ILE A 413     105.859 102.817 132.638  1.00  0.00           H
ATOM   3627 3HG2 ILE A 413     105.518 101.894 131.157  1.00  0.00           H
ATOM   3628  CG1 ILE A 413     107.974 100.517 131.128  1.00  0.00           C
ATOM   3629 1HG1 ILE A 413     107.337 100.348 130.262  1.00  0.00           H
ATOM   3630 2HG1 ILE A 413     109.011 100.569 130.799  1.00  0.00           H
ATOM   3631  CD1 ILE A 413     107.844  99.312 132.063  1.00  0.00           C
ATOM   3632 1HD1 ILE A 413     108.135  98.412 131.523  1.00  0.00           H
ATOM   3633 2HD1 ILE A 413     108.494  99.441 132.927  1.00  0.00           H
ATOM   3634 3HD1 ILE A 413     106.813  99.197 132.391  1.00  0.00           H
ATOM   3635  C   ILE A 413     109.560 103.235 130.875  1.00  0.00           C
ATOM   3636  O   ILE A 413     110.235 102.934 131.861  1.00  0.00           O
ATOM   3637  N   GLU A 414     110.122 103.718 129.762  1.00  0.00           N
ATOM   3638  H   GLU A 414     109.532 103.929 128.965  1.00  0.00           H
ATOM   3639  CA  GLU A 414     111.571 103.955 129.629  1.00  0.00           C
ATOM   3640  HA  GLU A 414     112.073 103.264 130.301  1.00  0.00           H
ATOM   3641  CB  GLU A 414     112.041 103.661 128.189  1.00  0.00           C
ATOM   3642 1HB  GLU A 414     111.347 104.117 127.487  1.00  0.00           H
ATOM   3643 2HB  GLU A 414     113.024 104.104 128.037  1.00  0.00           H
ATOM   3644  CG  GLU A 414     112.155 102.165 127.874  1.00  0.00           C
ATOM   3645 1HG  GLU A 414     112.767 101.689 128.641  1.00  0.00           H
ATOM   3646 2HG  GLU A 414     111.158 101.725 127.916  1.00  0.00           H
ATOM   3647  CD  GLU A 414     112.773 101.903 126.491  1.00  0.00           C
ATOM   3648  OE1 GLU A 414     111.987 101.824 125.516  1.00  0.00           O
ATOM   3649  OE2 GLU A 414     114.017 101.750 126.421  1.00  0.00           O
ATOM   3650  C   GLU A 414     112.032 105.364 130.058  1.00  0.00           C
ATOM   3651  O   GLU A 414     113.231 105.621 130.152  1.00  0.00           O
ATOM   3652  N   GLU A 415     111.104 106.275 130.372  1.00  0.00           N
ATOM   3653  H   GLU A 415     110.140 105.981 130.371  1.00  0.00           H
ATOM   3654  CA  GLU A 415     111.393 107.675 130.702  1.00  0.00           C
ATOM   3655  HA  GLU A 415     112.431 107.734 131.023  1.00  0.00           H
ATOM   3656  CB  GLU A 415     111.216 108.549 129.447  1.00  0.00           C
ATOM   3657 1HB  GLU A 415     111.822 108.138 128.641  1.00  0.00           H
ATOM   3658 2HB  GLU A 415     110.168 108.523 129.151  1.00  0.00           H
ATOM   3659  CG  GLU A 415     111.630 110.009 129.666  1.00  0.00           C
ATOM   3660 1HG  GLU A 415     111.016 110.435 130.461  1.00  0.00           H
ATOM   3661 2HG  GLU A 415     112.671 110.031 129.992  1.00  0.00           H
ATOM   3662  CD  GLU A 415     111.466 110.867 128.404  1.00  0.00           C
ATOM   3663  OE1 GLU A 415     110.326 110.929 127.889  1.00  0.00           O
ATOM   3664  OE2 GLU A 415     112.472 111.498 128.002  1.00  0.00           O
ATOM   3665  C   GLU A 415     110.531 108.211 131.854  1.00  0.00           C
ATOM   3666  O   GLU A 415     109.550 107.601 132.290  1.00  0.00           O
ATOM   3667  N   TYR A 727      70.895 136.866 114.224  1.00  0.00           N
ATOM   3668  H   TYR A 727      70.331 137.370 113.550  1.00  0.00           H
ATOM   3669  CA  TYR A 727      70.594 136.630 115.652  1.00  0.00           C
ATOM   3670  HA  TYR A 727      71.553 136.373 116.091  1.00  0.00           H
ATOM   3671  CB  TYR A 727      70.146 137.931 116.350  1.00  0.00           C
ATOM   3672 1HB  TYR A 727      70.829 138.728 116.058  1.00  0.00           H
ATOM   3673 2HB  TYR A 727      69.154 138.175 115.982  1.00  0.00           H
ATOM   3674  CG  TYR A 727      70.102 137.918 117.869  1.00  0.00           C
ATOM   3675  CD1 TYR A 727      71.245 137.584 118.621  1.00  0.00           C
ATOM   3676  HD1 TYR A 727      72.182 137.395 118.117  1.00  0.00           H
ATOM   3677  CE1 TYR A 727      71.175 137.496 120.019  1.00  0.00           C
ATOM   3678  HE1 TYR A 727      72.051 137.228 120.590  1.00  0.00           H
ATOM   3679  CZ  TYR A 727      69.969 137.771 120.692  1.00  0.00           C
ATOM   3680  OH  TYR A 727      69.887 137.680 122.044  1.00  0.00           O
ATOM   3681  HH  TYR A 727      69.010 137.897 122.358  1.00  0.00           H
ATOM   3682  CE2 TYR A 727      68.828 138.128 119.943  1.00  0.00           C
ATOM   3683  HE2 TYR A 727      67.903 138.345 120.450  1.00  0.00           H
ATOM   3684  CD2 TYR A 727      68.897 138.198 118.544  1.00  0.00           C
ATOM   3685  HD2 TYR A 727      68.017 138.471 117.980  1.00  0.00           H
ATOM   3686  C   TYR A 727      69.701 135.386 115.926  1.00  0.00           C
ATOM   3687  O   TYR A 727      69.595 134.500 115.081  1.00  0.00           O
ATOM   3688  N   PHE A 728      69.077 135.279 117.111  1.00  0.00           N
ATOM   3689  H   PHE A 728      69.088 136.104 117.697  1.00  0.00           H
ATOM   3690  CA  PHE A 728      68.591 134.045 117.766  1.00  0.00           C
ATOM   3691  HA  PHE A 728      69.470 133.505 118.110  1.00  0.00           H
ATOM   3692  CB  PHE A 728      67.754 134.469 118.989  1.00  0.00           C
ATOM   3693 1HB  PHE A 728      68.169 135.384 119.408  1.00  0.00           H
ATOM   3694 2HB  PHE A 728      66.740 134.699 118.663  1.00  0.00           H
ATOM   3695  CG  PHE A 728      67.669 133.460 120.108  1.00  0.00           C
ATOM   3696  CD1 PHE A 728      68.488 133.597 121.245  1.00  0.00           C
ATOM   3697  HD1 PHE A 728      69.187 134.416 121.312  1.00  0.00           H
ATOM   3698  CE1 PHE A 728      68.405 132.668 122.291  1.00  0.00           C
ATOM   3699  HE1 PHE A 728      69.041 132.770 123.157  1.00  0.00           H
ATOM   3700  CZ  PHE A 728      67.502 131.598 122.214  1.00  0.00           C
ATOM   3701  HZ  PHE A 728      67.442 130.877 123.013  1.00  0.00           H
ATOM   3702  CE2 PHE A 728      66.675 131.466 121.088  1.00  0.00           C
ATOM   3703  HE2 PHE A 728      65.984 130.638 121.022  1.00  0.00           H
ATOM   3704  CD2 PHE A 728      66.750 132.397 120.044  1.00  0.00           C
ATOM   3705  HD2 PHE A 728      66.111 132.285 119.182  1.00  0.00           H
ATOM   3706  C   PHE A 728      67.815 133.034 116.900  1.00  0.00           C
ATOM   3707  O   PHE A 728      67.943 131.819 117.067  1.00  0.00           O
ATOM   3708  N   ILE A 729      67.030 133.518 115.935  1.00  0.00           N
ATOM   3709  H   ILE A 729      66.988 134.515 115.809  1.00  0.00           H
ATOM   3710  CA  ILE A 729      66.245 132.661 115.047  1.00  0.00           C
ATOM   3711  HA  ILE A 729      65.598 132.050 115.675  1.00  0.00           H
ATOM   3712  CB  ILE A 729      65.361 133.509 114.116  1.00  0.00           C
ATOM   3713  HB  ILE A 729      66.025 134.034 113.432  1.00  0.00           H
ATOM   3714  CG2 ILE A 729      64.414 132.637 113.284  1.00  0.00           C
ATOM   3715 1HG2 ILE A 729      63.808 133.262 112.630  1.00  0.00           H
ATOM   3716 2HG2 ILE A 729      64.987 131.949 112.668  1.00  0.00           H
ATOM   3717 3HG2 ILE A 729      63.761 132.058 113.936  1.00  0.00           H
ATOM   3718  CG1 ILE A 729      64.536 134.585 114.852  1.00  0.00           C
ATOM   3719 1HG1 ILE A 729      65.221 135.307 115.292  1.00  0.00           H
ATOM   3720 2HG1 ILE A 729      63.925 135.113 114.121  1.00  0.00           H
ATOM   3721  CD1 ILE A 729      63.612 134.073 115.959  1.00  0.00           C
ATOM   3722 1HD1 ILE A 729      63.090 134.918 116.406  1.00  0.00           H
ATOM   3723 2HD1 ILE A 729      62.878 133.385 115.543  1.00  0.00           H
ATOM   3724 3HD1 ILE A 729      64.198 133.571 116.727  1.00  0.00           H
ATOM   3725  C   ILE A 729      67.130 131.690 114.258  1.00  0.00           C
ATOM   3726  O   ILE A 729      66.788 130.521 114.172  1.00  0.00           O
ATOM   3727  N   VAL A 730      68.308 132.114 113.771  1.00  0.00           N
ATOM   3728  H   VAL A 730      68.579 133.081 113.911  1.00  0.00           H
ATOM   3729  CA  VAL A 730      69.245 131.204 113.069  1.00  0.00           C
ATOM   3730  HA  VAL A 730      68.612 130.464 112.589  1.00  0.00           H
ATOM   3731  CB  VAL A 730      70.015 131.875 111.927  1.00  0.00           C
ATOM   3732  HB  VAL A 730      70.516 131.088 111.368  1.00  0.00           H
ATOM   3733  CG1 VAL A 730      69.054 132.600 110.981  1.00  0.00           C
ATOM   3734 1HG1 VAL A 730      69.613 133.053 110.171  1.00  0.00           H
ATOM   3735 2HG1 VAL A 730      68.350 131.895 110.552  1.00  0.00           H
ATOM   3736 3HG1 VAL A 730      68.507 133.373 111.515  1.00  0.00           H
ATOM   3737  CG2 VAL A 730      71.082 132.859 112.384  1.00  0.00           C
ATOM   3738 1HG2 VAL A 730      71.573 133.279 111.511  1.00  0.00           H
ATOM   3739 2HG2 VAL A 730      70.633 133.661 112.963  1.00  0.00           H
ATOM   3740 3HG2 VAL A 730      71.827 132.341 112.983  1.00  0.00           H
ATOM   3741  C   VAL A 730      70.161 130.390 113.997  1.00  0.00           C
ATOM   3742  O   VAL A 730      71.166 129.816 113.576  1.00  0.00           O
ATOM   3743  N   MET A 731      69.794 130.342 115.273  1.00  0.00           N
ATOM   3744  H   MET A 731      69.049 130.963 115.562  1.00  0.00           H
ATOM   3745  CA  MET A 731      70.254 129.389 116.274  1.00  0.00           C
ATOM   3746  HA  MET A 731      70.949 128.694 115.806  1.00  0.00           H
ATOM   3747  CB  MET A 731      70.996 130.181 117.353  1.00  0.00           C
ATOM   3748 1HB  MET A 731      71.725 130.825 116.865  1.00  0.00           H
ATOM   3749 2HB  MET A 731      70.284 130.791 117.904  1.00  0.00           H
ATOM   3750  CG  MET A 731      71.746 129.316 118.350  1.00  0.00           C
ATOM   3751 1HG  MET A 731      71.007 128.785 118.945  1.00  0.00           H
ATOM   3752 2HG  MET A 731      72.334 128.591 117.789  1.00  0.00           H
ATOM   3753  SD  MET A 731      72.839 130.256 119.457  1.00  0.00           S
ATOM   3754  CE  MET A 731      73.344 128.918 120.572  1.00  0.00           C
ATOM   3755 1HE  MET A 731      74.024 129.306 121.330  1.00  0.00           H
ATOM   3756 2HE  MET A 731      72.467 128.497 121.064  1.00  0.00           H
ATOM   3757 3HE  MET A 731      73.849 128.134 120.008  1.00  0.00           H
ATOM   3758  C   MET A 731      69.101 128.531 116.825  1.00  0.00           C
ATOM   3759  O   MET A 731      69.351 127.578 117.565  1.00  0.00           O
ATOM   3760  N   ASP A 732      67.851 128.792 116.426  1.00  0.00           N
ATOM   3761  H   ASP A 732      67.627 129.675 115.992  1.00  0.00           H
ATOM   3762  CA  ASP A 732      66.838 127.731 116.419  1.00  0.00           C
ATOM   3763  HA  ASP A 732      66.758 127.426 117.459  1.00  0.00           H
ATOM   3764  CB  ASP A 732      65.461 128.281 116.027  1.00  0.00           C
ATOM   3765 1HB  ASP A 732      65.314 129.247 116.510  1.00  0.00           H
ATOM   3766 2HB  ASP A 732      65.432 128.426 114.949  1.00  0.00           H
ATOM   3767  CG  ASP A 732      64.325 127.339 116.433  1.00  0.00           C
ATOM   3768  OD1 ASP A 732      63.518 127.729 117.304  1.00  0.00           O
ATOM   3769  OD2 ASP A 732      64.293 126.214 115.879  1.00  0.00           O
ATOM   3770  C   ASP A 732      67.249 126.501 115.541  1.00  0.00           C
ATOM   3771  O   ASP A 732      67.589 126.612 114.336  1.00  0.00           O
ATOM   3772  N   PRO A 733      67.213 125.286 116.129  1.00  0.00           N
ATOM   3773  CD  PRO A 733      66.806 124.966 117.491  1.00  0.00           C
ATOM   3774 1HD  PRO A 733      65.873 125.461 117.750  1.00  0.00           H
ATOM   3775 2HD  PRO A 733      67.591 125.260 118.188  1.00  0.00           H
ATOM   3776  CG  PRO A 733      66.621 123.453 117.534  1.00  0.00           C
ATOM   3777 1HG  PRO A 733      65.604 123.193 117.241  1.00  0.00           H
ATOM   3778 2HG  PRO A 733      66.848 123.046 118.517  1.00  0.00           H
ATOM   3779  CB  PRO A 733      67.604 122.959 116.480  1.00  0.00           C
ATOM   3780 1HB  PRO A 733      67.288 122.005 116.062  1.00  0.00           H
ATOM   3781 2HB  PRO A 733      68.595 122.864 116.924  1.00  0.00           H
ATOM   3782  CA  PRO A 733      67.602 124.073 115.431  1.00  0.00           C
ATOM   3783  HA  PRO A 733      68.603 124.216 115.037  1.00  0.00           H
ATOM   3784  C   PRO A 733      66.698 123.741 114.246  1.00  0.00           C
ATOM   3785  O   PRO A 733      67.145 123.040 113.339  1.00  0.00           O
ATOM   3786  N   PHE A 734      65.464 124.248 114.209  1.00  0.00           N
ATOM   3787  H   PHE A 734      65.116 124.782 115.009  1.00  0.00           H
ATOM   3788  CA  PHE A 734      64.615 124.148 113.030  1.00  0.00           C
ATOM   3789  HA  PHE A 734      64.578 123.097 112.767  1.00  0.00           H
ATOM   3790  CB  PHE A 734      63.198 124.628 113.352  1.00  0.00           C
ATOM   3791 1HB  PHE A 734      62.850 124.118 114.247  1.00  0.00           H
ATOM   3792 2HB  PHE A 734      63.224 125.696 113.562  1.00  0.00           H
ATOM   3793  CG  PHE A 734      62.202 124.383 112.245  1.00  0.00           C
ATOM   3794  CD1 PHE A 734      61.641 123.104 112.070  1.00  0.00           C
ATOM   3795  HD1 PHE A 734      61.911 122.306 112.742  1.00  0.00           H
ATOM   3796  CE1 PHE A 734      60.742 122.866 111.022  1.00  0.00           C
ATOM   3797  HE1 PHE A 734      60.322 121.883 110.886  1.00  0.00           H
ATOM   3798  CZ  PHE A 734      60.392 123.903 110.145  1.00  0.00           C
ATOM   3799  HZ  PHE A 734      59.703 123.720 109.338  1.00  0.00           H
ATOM   3800  CE2 PHE A 734      60.940 125.183 110.324  1.00  0.00           C
ATOM   3801  HE2 PHE A 734      60.672 125.980 109.649  1.00  0.00           H
ATOM   3802  CD2 PHE A 734      61.837 125.424 111.372  1.00  0.00           C
ATOM   3803  HD2 PHE A 734      62.259 126.408 111.506  1.00  0.00           H
ATOM   3804  C   PHE A 734      65.174 124.898 111.819  1.00  0.00           C
ATOM   3805  O   PHE A 734      65.033 124.414 110.698  1.00  0.00           O
ATOM   3806  N   VAL A 735      65.829 126.047 112.004  1.00  0.00           N
ATOM   3807  H   VAL A 735      65.920 126.431 112.941  1.00  0.00           H
ATOM   3808  CA  VAL A 735      66.481 126.724 110.881  1.00  0.00           C
ATOM   3809  HA  VAL A 735      65.756 126.770 110.074  1.00  0.00           H
ATOM   3810  CB  VAL A 735      66.894 128.161 111.213  1.00  0.00           C
ATOM   3811  HB  VAL A 735      67.566 128.156 112.067  1.00  0.00           H
ATOM   3812  CG1 VAL A 735      67.592 128.826 110.023  1.00  0.00           C
ATOM   3813 1HG1 VAL A 735      67.871 129.838 110.288  1.00  0.00           H
ATOM   3814 2HG1 VAL A 735      68.498 128.281 109.767  1.00  0.00           H
ATOM   3815 3HG1 VAL A 735      66.927 128.850 109.162  1.00  0.00           H
ATOM   3816  CG2 VAL A 735      65.658 129.006 111.529  1.00  0.00           C
ATOM   3817 1HG2 VAL A 735      65.966 130.021 111.766  1.00  0.00           H
ATOM   3818 2HG2 VAL A 735      64.988 129.024 110.671  1.00  0.00           H
ATOM   3819 3HG2 VAL A 735      65.140 128.588 112.390  1.00  0.00           H
ATOM   3820  C   VAL A 735      67.669 125.921 110.374  1.00  0.00           C
ATOM   3821  O   VAL A 735      67.749 125.686 109.162  1.00  0.00           O
ATOM   3822  N   ASP A 736      68.566 125.462 111.262  1.00  0.00           N
ATOM   3823  H   ASP A 736      68.468 125.653 112.253  1.00  0.00           H
ATOM   3824  CA  ASP A 736      69.725 124.705 110.731  1.00  0.00           C
ATOM   3825  HA  ASP A 736      70.164 125.312 109.940  1.00  0.00           H
ATOM   3826  CB  ASP A 736      70.809 124.491 111.789  1.00  0.00           C
ATOM   3827 1HB  ASP A 736      70.960 125.422 112.332  1.00  0.00           H
ATOM   3828 2HB  ASP A 736      70.474 123.730 112.494  1.00  0.00           H
ATOM   3829  CG  ASP A 736      72.138 124.072 111.149  1.00  0.00           C
ATOM   3830  OD1 ASP A 736      72.703 124.871 110.362  1.00  0.00           O
ATOM   3831  OD2 ASP A 736      72.613 122.964 111.454  1.00  0.00           O
ATOM   3832  C   ASP A 736      69.323 123.368 110.081  1.00  0.00           C
ATOM   3833  O   ASP A 736      69.873 122.969 109.056  1.00  0.00           O
ATOM   3834  N   LEU A 737      68.290 122.713 110.619  1.00  0.00           N
ATOM   3835  H   LEU A 737      67.908 123.073 111.490  1.00  0.00           H
ATOM   3836  CA  LEU A 737      67.691 121.502 110.065  1.00  0.00           C
ATOM   3837  HA  LEU A 737      68.493 120.791 109.898  1.00  0.00           H
ATOM   3838  CB  LEU A 737      66.708 120.944 111.105  1.00  0.00           C
ATOM   3839 1HB  LEU A 737      67.243 120.805 112.042  1.00  0.00           H
ATOM   3840 2HB  LEU A 737      65.924 121.684 111.260  1.00  0.00           H
ATOM   3841  CG  LEU A 737      66.032 119.617 110.745  1.00  0.00           C
ATOM   3842  HG  LEU A 737      65.523 119.720 109.790  1.00  0.00           H
ATOM   3843  CD1 LEU A 737      67.022 118.463 110.655  1.00  0.00           C
ATOM   3844 1HD1 LEU A 737      66.487 117.552 110.391  1.00  0.00           H
ATOM   3845 2HD1 LEU A 737      67.752 118.678 109.879  1.00  0.00           H
ATOM   3846 3HD1 LEU A 737      67.526 118.331 111.611  1.00  0.00           H
ATOM   3847  CD2 LEU A 737      65.007 119.272 111.827  1.00  0.00           C
ATOM   3848 1HD2 LEU A 737      64.514 118.332 111.581  1.00  0.00           H
ATOM   3849 2HD2 LEU A 737      65.504 119.176 112.793  1.00  0.00           H
ATOM   3850 3HD2 LEU A 737      64.258 120.060 111.888  1.00  0.00           H
ATOM   3851  C   LEU A 737      67.002 121.733 108.718  1.00  0.00           C
ATOM   3852  O   LEU A 737      67.109 120.885 107.834  1.00  0.00           O
ATOM   3853  N   ALA A 738      66.318 122.864 108.544  1.00  0.00           N
ATOM   3854  H   ALA A 738      66.210 123.492 109.336  1.00  0.00           H
ATOM   3855  CA  ALA A 738      65.706 123.253 107.281  1.00  0.00           C
ATOM   3856  HA  ALA A 738      65.063 122.439 106.959  1.00  0.00           H
ATOM   3857  CB  ALA A 738      64.839 124.494 107.499  1.00  0.00           C
ATOM   3858 1HB  ALA A 738      64.377 124.787 106.558  1.00  0.00           H
ATOM   3859 2HB  ALA A 738      64.057 124.271 108.224  1.00  0.00           H
ATOM   3860 3HB  ALA A 738      65.449 125.316 107.871  1.00  0.00           H
ATOM   3861  C   ALA A 738      66.760 123.472 106.191  1.00  0.00           C
ATOM   3862  O   ALA A 738      66.642 122.910 105.100  1.00  0.00           O
ATOM   3863  N   ILE A 739      67.834 124.210 106.510  1.00  0.00           N
ATOM   3864  H   ILE A 739      67.864 124.678 107.414  1.00  0.00           H
ATOM   3865  CA  ILE A 739      68.990 124.312 105.613  1.00  0.00           C
ATOM   3866  HA  ILE A 739      68.639 124.746 104.682  1.00  0.00           H
ATOM   3867  CB  ILE A 739      70.079 125.232 106.199  1.00  0.00           C
ATOM   3868  HB  ILE A 739      70.319 124.854 107.191  1.00  0.00           H
ATOM   3869  CG2 ILE A 739      71.373 125.200 105.370  1.00  0.00           C
ATOM   3870 1HG2 ILE A 739      72.111 125.856 105.830  1.00  0.00           H
ATOM   3871 2HG2 ILE A 739      71.781 124.193 105.353  1.00  0.00           H
ATOM   3872 3HG2 ILE A 739      71.179 125.532 104.352  1.00  0.00           H
ATOM   3873  CG1 ILE A 739      69.602 126.687 106.376  1.00  0.00           C
ATOM   3874 1HG1 ILE A 739      68.733 126.690 107.028  1.00  0.00           H
ATOM   3875 2HG1 ILE A 739      70.392 127.247 106.872  1.00  0.00           H
ATOM   3876  CD1 ILE A 739      69.226 127.436 105.097  1.00  0.00           C
ATOM   3877 1HD1 ILE A 739      68.905 128.444 105.358  1.00  0.00           H
ATOM   3878 2HD1 ILE A 739      70.088 127.503 104.437  1.00  0.00           H
ATOM   3879 3HD1 ILE A 739      68.409 126.924 104.593  1.00  0.00           H
ATOM   3880  C   ILE A 739      69.548 122.926 105.281  1.00  0.00           C
ATOM   3881  O   ILE A 739      69.770 122.638 104.111  1.00  0.00           O
ATOM   3882  N   THR A 740      69.734 122.048 106.265  1.00  0.00           N
ATOM   3883  H   THR A 740      69.534 122.358 107.214  1.00  0.00           H
ATOM   3884  CA  THR A 740      70.317 120.714 106.086  1.00  0.00           C
ATOM   3885  HA  THR A 740      71.279 120.847 105.600  1.00  0.00           H
ATOM   3886  CB  THR A 740      70.562 120.071 107.463  1.00  0.00           C
ATOM   3887  HB  THR A 740      70.026 120.649 108.210  1.00  0.00           H
ATOM   3888  CG2 THR A 740      70.141 118.621 107.650  1.00  0.00           C
ATOM   3889 1HG2 THR A 740      70.354 118.307 108.672  1.00  0.00           H
ATOM   3890 2HG2 THR A 740      69.070 118.521 107.485  1.00  0.00           H
ATOM   3891 3HG2 THR A 740      70.677 117.996 106.944  1.00  0.00           H
ATOM   3892  OG1 THR A 740      71.940 120.109 107.734  1.00  0.00           O
ATOM   3893  HG1 THR A 740      72.091 119.712 108.602  1.00  0.00           H
ATOM   3894  C   THR A 740      69.507 119.825 105.144  1.00  0.00           C
ATOM   3895  O   THR A 740      70.074 119.252 104.209  1.00  0.00           O
ATOM   3896  N   ILE A 741      68.186 119.728 105.335  1.00  0.00           N
ATOM   3897  H   ILE A 741      67.767 120.215 106.125  1.00  0.00           H
ATOM   3898  CA  ILE A 741      67.325 118.929 104.459  1.00  0.00           C
ATOM   3899  HA  ILE A 741      67.829 117.975 104.335  1.00  0.00           H
ATOM   3900  CB  ILE A 741      65.961 118.635 105.114  1.00  0.00           C
ATOM   3901  HB  ILE A 741      66.155 118.297 106.130  1.00  0.00           H
ATOM   3902  CG2 ILE A 741      65.070 119.874 105.214  1.00  0.00           C
ATOM   3903 1HG2 ILE A 741      64.131 119.620 105.697  1.00  0.00           H
ATOM   3904 2HG2 ILE A 741      65.569 120.621 105.820  1.00  0.00           H
ATOM   3905 3HG2 ILE A 741      64.869 120.278 104.224  1.00  0.00           H
ATOM   3906  CG1 ILE A 741      65.246 117.492 104.370  1.00  0.00           C
ATOM   3907 1HG1 ILE A 741      64.920 117.846 103.393  1.00  0.00           H
ATOM   3908 2HG1 ILE A 741      65.948 116.670 104.226  1.00  0.00           H
ATOM   3909  CD1 ILE A 741      64.025 116.933 105.106  1.00  0.00           C
ATOM   3910 1HD1 ILE A 741      63.584 116.133 104.512  1.00  0.00           H
ATOM   3911 2HD1 ILE A 741      64.326 116.537 106.075  1.00  0.00           H
ATOM   3912 3HD1 ILE A 741      63.278 117.711 105.241  1.00  0.00           H
ATOM   3913  C   ILE A 741      67.218 119.536 103.059  1.00  0.00           C
ATOM   3914  O   ILE A 741      67.137 118.798 102.075  1.00  0.00           O
ATOM   3915  N   CYS A 742      67.319 120.862 102.950  1.00  0.00           N
ATOM   3916  H   CYS A 742      67.273 121.444 103.784  1.00  0.00           H
ATOM   3917  CA  CYS A 742      67.512 121.505 101.660  1.00  0.00           C
ATOM   3918  HA  CYS A 742      66.697 121.192 101.012  1.00  0.00           H
ATOM   3919  CB  CYS A 742      67.414 123.013 101.840  1.00  0.00           C
ATOM   3920 1HB  CYS A 742      68.019 123.315 102.691  1.00  0.00           H
ATOM   3921 2HB  CYS A 742      67.795 123.509 100.952  1.00  0.00           H
ATOM   3922  SG  CYS A 742      65.640 123.366 102.086  1.00  0.00           S
ATOM   3923  HG  CYS A 742      65.668 124.684 102.264  1.00  0.00           H
ATOM   3924  C   CYS A 742      68.807 121.078 100.959  1.00  0.00           C
ATOM   3925  O   CYS A 742      68.763 120.772  99.769  1.00  0.00           O
ATOM   3926  N   ILE A 743      69.948 121.005 101.658  1.00  0.00           N
ATOM   3927  H   ILE A 743      69.947 121.308 102.630  1.00  0.00           H
ATOM   3928  CA  ILE A 743      71.200 120.541 101.054  1.00  0.00           C
ATOM   3929  HA  ILE A 743      71.398 121.204 100.217  1.00  0.00           H
ATOM   3930  CB  ILE A 743      72.407 120.606 102.016  1.00  0.00           C
ATOM   3931  HB  ILE A 743      72.296 119.797 102.733  1.00  0.00           H
ATOM   3932  CG2 ILE A 743      73.680 120.402 101.185  1.00  0.00           C
ATOM   3933 1HG2 ILE A 743      74.560 120.441 101.818  1.00  0.00           H
ATOM   3934 2HG2 ILE A 743      73.659 119.434 100.690  1.00  0.00           H
ATOM   3935 3HG2 ILE A 743      73.768 121.185 100.434  1.00  0.00           H
ATOM   3936  CG1 ILE A 743      72.626 121.863 102.865  1.00  0.00           C
ATOM   3937 1HG1 ILE A 743      71.923 121.836 103.682  1.00  0.00           H
ATOM   3938 2HG1 ILE A 743      73.620 121.824 103.310  1.00  0.00           H
ATOM   3939  CD1 ILE A 743      72.486 123.188 102.133  1.00  0.00           C
ATOM   3940 1HD1 ILE A 743      72.648 123.998 102.842  1.00  0.00           H
ATOM   3941 2HD1 ILE A 743      73.225 123.248 101.338  1.00  0.00           H
ATOM   3942 3HD1 ILE A 743      71.482 123.269 101.723  1.00  0.00           H
ATOM   3943  C   ILE A 743      71.046 119.101 100.532  1.00  0.00           C
ATOM   3944  O   ILE A 743      71.369 118.816  99.370  1.00  0.00           O
ATOM   3945  N   VAL A 744      70.508 118.218 101.391  1.00  0.00           N
ATOM   3946  H   VAL A 744      70.265 118.539 102.326  1.00  0.00           H
ATOM   3947  CA  VAL A 744      70.278 116.808 101.056  1.00  0.00           C
ATOM   3948  HA  VAL A 744      71.248 116.350 100.887  1.00  0.00           H
ATOM   3949  CB  VAL A 744      69.589 116.051 102.206  1.00  0.00           C
ATOM   3950  HB  VAL A 744      68.697 116.604 102.491  1.00  0.00           H
ATOM   3951  CG1 VAL A 744      69.188 114.626 101.812  1.00  0.00           C
ATOM   3952 1HG1 VAL A 744      68.704 114.132 102.655  1.00  0.00           H
ATOM   3953 2HG1 VAL A 744      68.482 114.648 100.985  1.00  0.00           H
ATOM   3954 3HG1 VAL A 744      70.070 114.055 101.524  1.00  0.00           H
ATOM   3955  CG2 VAL A 744      70.493 115.905 103.431  1.00  0.00           C
ATOM   3956 1HG2 VAL A 744      69.967 115.371 104.223  1.00  0.00           H
ATOM   3957 2HG2 VAL A 744      71.393 115.352 103.166  1.00  0.00           H
ATOM   3958 3HG2 VAL A 744      70.770 116.884 103.804  1.00  0.00           H
ATOM   3959  C   VAL A 744      69.464 116.693  99.766  1.00  0.00           C
ATOM   3960  O   VAL A 744      69.927 116.107  98.789  1.00  0.00           O
ATOM   3961  N   LEU A 745      68.295 117.337  99.729  1.00  0.00           N
ATOM   3962  H   LEU A 745      67.978 117.810 100.572  1.00  0.00           H
ATOM   3963  CA  LEU A 745      67.444 117.400  98.544  1.00  0.00           C
ATOM   3964  HA  LEU A 745      67.102 116.394  98.323  1.00  0.00           H
ATOM   3965  CB  LEU A 745      66.240 118.283  98.906  1.00  0.00           C
ATOM   3966 1HB  LEU A 745      65.731 117.830  99.754  1.00  0.00           H
ATOM   3967 2HB  LEU A 745      66.611 119.259  99.215  1.00  0.00           H
ATOM   3968  CG  LEU A 745      65.206 118.517  97.801  1.00  0.00           C
ATOM   3969  HG  LEU A 745      65.686 119.032  96.971  1.00  0.00           H
ATOM   3970  CD1 LEU A 745      64.590 117.226  97.282  1.00  0.00           C
ATOM   3971 1HD1 LEU A 745      63.873 117.462  96.496  1.00  0.00           H
ATOM   3972 2HD1 LEU A 745      65.372 116.598  96.861  1.00  0.00           H
ATOM   3973 3HD1 LEU A 745      64.087 116.700  98.093  1.00  0.00           H
ATOM   3974  CD2 LEU A 745      64.083 119.387  98.365  1.00  0.00           C
ATOM   3975 1HD2 LEU A 745      63.337 119.570  97.594  1.00  0.00           H
ATOM   3976 2HD2 LEU A 745      63.608 118.883  99.207  1.00  0.00           H
ATOM   3977 3HD2 LEU A 745      64.485 120.341  98.703  1.00  0.00           H
ATOM   3978  C   LEU A 745      68.195 117.889  97.297  1.00  0.00           C
ATOM   3979  O   LEU A 745      68.045 117.333  96.206  1.00  0.00           O
ATOM   3980  N   ASN A 746      69.056 118.892  97.454  1.00  0.00           N
ATOM   3981  H   ASN A 746      69.192 119.284  98.382  1.00  0.00           H
ATOM   3982  CA  ASN A 746      69.804 119.455  96.341  1.00  0.00           C
ATOM   3983  HA  ASN A 746      69.097 119.522  95.526  1.00  0.00           H
ATOM   3984  CB  ASN A 746      70.254 120.880  96.686  1.00  0.00           C
ATOM   3985 1HB  ASN A 746      69.493 121.323  97.318  1.00  0.00           H
ATOM   3986 2HB  ASN A 746      71.182 120.832  97.247  1.00  0.00           H
ATOM   3987  CG  ASN A 746      70.445 121.814  95.498  1.00  0.00           C
ATOM   3988  OD1 ASN A 746      71.473 122.451  95.348  1.00  0.00           O
ATOM   3989  ND2 ASN A 746      69.441 122.013  94.679  1.00  0.00           N
ATOM   3990 1HD2 ASN A 746      69.582 122.628  93.894  1.00  0.00           H
ATOM   3991 2HD2 ASN A 746      68.566 121.557  94.839  1.00  0.00           H
ATOM   3992  C   ASN A 746      70.915 118.545  95.804  1.00  0.00           C
ATOM   3993  O   ASN A 746      71.256 118.710  94.630  1.00  0.00           O
ATOM   3994  N   THR A 747      71.401 117.530  96.547  1.00  0.00           N
ATOM   3995  H   THR A 747      71.172 117.450  97.537  1.00  0.00           H
ATOM   3996  CA  THR A 747      72.210 116.503  95.850  1.00  0.00           C
ATOM   3997  HA  THR A 747      72.960 117.075  95.314  1.00  0.00           H
ATOM   3998  CB  THR A 747      73.007 115.553  96.751  1.00  0.00           C
ATOM   3999  HB  THR A 747      73.297 116.113  97.633  1.00  0.00           H
ATOM   4000  CG2 THR A 747      72.304 114.280  97.204  1.00  0.00           C
ATOM   4001 1HG2 THR A 747      72.969 113.707  97.848  1.00  0.00           H
ATOM   4002 2HG2 THR A 747      71.410 114.530  97.764  1.00  0.00           H
ATOM   4003 3HG2 THR A 747      72.029 113.670  96.345  1.00  0.00           H
ATOM   4004  OG1 THR A 747      74.168 115.122  96.061  1.00  0.00           O
ATOM   4005  HG1 THR A 747      74.649 114.507  96.617  1.00  0.00           H
ATOM   4006  C   THR A 747      71.421 115.716  94.800  1.00  0.00           C
ATOM   4007  O   THR A 747      71.962 115.389  93.743  1.00  0.00           O
ATOM   4008  N   LEU A 748      70.130 115.450  95.062  1.00  0.00           N
ATOM   4009  H   LEU A 748      69.739 115.745  95.946  1.00  0.00           H
ATOM   4010  CA  LEU A 748      69.242 114.815  94.090  1.00  0.00           C
ATOM   4011  HA  LEU A 748      69.797 113.998  93.644  1.00  0.00           H
ATOM   4012  CB  LEU A 748      68.016 114.224  94.807  1.00  0.00           C
ATOM   4013 1HB  LEU A 748      68.368 113.564  95.598  1.00  0.00           H
ATOM   4014 2HB  LEU A 748      67.447 115.034  95.257  1.00  0.00           H
ATOM   4015  CG  LEU A 748      67.058 113.426  93.908  1.00  0.00           C
ATOM   4016  HG  LEU A 748      66.631 114.105  93.173  1.00  0.00           H
ATOM   4017  CD1 LEU A 748      67.735 112.275  93.174  1.00  0.00           C
ATOM   4018 1HD1 LEU A 748      67.001 111.761  92.552  1.00  0.00           H
ATOM   4019 2HD1 LEU A 748      68.513 112.668  92.524  1.00  0.00           H
ATOM   4020 3HD1 LEU A 748      68.163 111.575  93.890  1.00  0.00           H
ATOM   4021  CD2 LEU A 748      65.931 112.820  94.749  1.00  0.00           C
ATOM   4022 1HD2 LEU A 748      65.251 112.260  94.107  1.00  0.00           H
ATOM   4023 2HD2 LEU A 748      66.346 112.150  95.502  1.00  0.00           H
ATOM   4024 3HD2 LEU A 748      65.375 113.615  95.243  1.00  0.00           H
ATOM   4025  C   LEU A 748      68.863 115.773  92.957  1.00  0.00           C
ATOM   4026  O   LEU A 748      68.771 115.346  91.811  1.00  0.00           O
ATOM   4027  N   PHE A 749      68.713 117.066  93.266  1.00  0.00           N
ATOM   4028  H   PHE A 749      68.722 117.325  94.243  1.00  0.00           H
ATOM   4029  CA  PHE A 749      68.546 118.106  92.253  1.00  0.00           C
ATOM   4030  HA  PHE A 749      67.627 117.897  91.710  1.00  0.00           H
ATOM   4031  CB  PHE A 749      68.412 119.469  92.932  1.00  0.00           C
ATOM   4032 1HB  PHE A 749      67.725 119.354  93.767  1.00  0.00           H
ATOM   4033 2HB  PHE A 749      69.384 119.749  93.324  1.00  0.00           H
ATOM   4034  CG  PHE A 749      67.919 120.619  92.087  1.00  0.00           C
ATOM   4035  CD1 PHE A 749      66.695 121.242  92.398  1.00  0.00           C
ATOM   4036  HD1 PHE A 749      66.088 120.869  93.208  1.00  0.00           H
ATOM   4037  CE1 PHE A 749      66.259 122.353  91.664  1.00  0.00           C
ATOM   4038  HE1 PHE A 749      65.321 122.829  91.902  1.00  0.00           H
ATOM   4039  CZ  PHE A 749      67.038 122.845  90.607  1.00  0.00           C
ATOM   4040  HZ  PHE A 749      66.697 123.685  90.027  1.00  0.00           H
ATOM   4041  CE2 PHE A 749      68.261 122.234  90.298  1.00  0.00           C
ATOM   4042  HE2 PHE A 749      68.856 122.599  89.472  1.00  0.00           H
ATOM   4043  CD2 PHE A 749      68.710 121.141  91.048  1.00  0.00           C
ATOM   4044  HD2 PHE A 749      69.667 120.700  90.814  1.00  0.00           H
ATOM   4045  C   PHE A 749      69.682 118.072  91.231  1.00  0.00           C
ATOM   4046  O   PHE A 749      69.418 117.783  90.071  1.00  0.00           O
ATOM   4047  N   MET A 750      70.942 118.263  91.642  1.00  0.00           N
ATOM   4048  H   MET A 750      71.134 118.502  92.608  1.00  0.00           H
ATOM   4049  CA  MET A 750      72.047 118.189  90.681  1.00  0.00           C
ATOM   4050  HA  MET A 750      71.834 118.910  89.893  1.00  0.00           H
ATOM   4051  CB  MET A 750      73.375 118.575  91.333  1.00  0.00           C
ATOM   4052 1HB  MET A 750      73.443 118.141  92.325  1.00  0.00           H
ATOM   4053 2HB  MET A 750      74.179 118.177  90.721  1.00  0.00           H
ATOM   4054  CG  MET A 750      73.606 120.079  91.414  1.00  0.00           C
ATOM   4055 1HG  MET A 750      74.682 120.223  91.480  1.00  0.00           H
ATOM   4056 2HG  MET A 750      73.277 120.510  90.475  1.00  0.00           H
ATOM   4057  SD  MET A 750      72.823 120.987  92.777  1.00  0.00           S
ATOM   4058  CE  MET A 750      73.833 120.369  94.151  1.00  0.00           C
ATOM   4059 1HE  MET A 750      73.483 120.797  95.088  1.00  0.00           H
ATOM   4060 2HE  MET A 750      73.756 119.284  94.212  1.00  0.00           H
ATOM   4061 3HE  MET A 750      74.875 120.642  93.995  1.00  0.00           H
ATOM   4062  C   MET A 750      72.154 116.812  90.004  1.00  0.00           C
ATOM   4063  O   MET A 750      72.342 116.736  88.792  1.00  0.00           O
ATOM   4064  N   ALA A 751      71.949 115.708  90.735  1.00  0.00           N
ATOM   4065  H   ALA A 751      71.828 115.789  91.739  1.00  0.00           H
ATOM   4066  CA  ALA A 751      71.938 114.368  90.138  1.00  0.00           C
ATOM   4067  HA  ALA A 751      72.892 114.257  89.632  1.00  0.00           H
ATOM   4068  CB  ALA A 751      71.829 113.326  91.253  1.00  0.00           C
ATOM   4069 1HB  ALA A 751      71.818 112.326  90.823  1.00  0.00           H
ATOM   4070 2HB  ALA A 751      72.676 113.417  91.928  1.00  0.00           H
ATOM   4071 3HB  ALA A 751      70.906 113.484  91.806  1.00  0.00           H
ATOM   4072  C   ALA A 751      70.853 114.126  89.065  1.00  0.00           C
ATOM   4073  O   ALA A 751      70.962 113.166  88.295  1.00  0.00           O
ATOM   4074  N   MET A 752      69.838 114.994  89.014  1.00  0.00           N
ATOM   4075  H   MET A 752      69.825 115.716  89.727  1.00  0.00           H
ATOM   4076  CA  MET A 752      68.710 114.998  88.082  1.00  0.00           C
ATOM   4077  HA  MET A 752      68.720 114.063  87.526  1.00  0.00           H
ATOM   4078  CB  MET A 752      67.436 115.076  88.936  1.00  0.00           C
ATOM   4079 1HB  MET A 752      67.449 114.265  89.663  1.00  0.00           H
ATOM   4080 2HB  MET A 752      67.427 116.027  89.464  1.00  0.00           H
ATOM   4081  CG  MET A 752      66.127 114.969  88.176  1.00  0.00           C
ATOM   4082 1HG  MET A 752      66.070 115.806  87.484  1.00  0.00           H
ATOM   4083 2HG  MET A 752      66.143 114.041  87.608  1.00  0.00           H
ATOM   4084  SD  MET A 752      64.676 114.998  89.272  1.00  0.00           S
ATOM   4085  CE  MET A 752      63.369 114.900  88.018  1.00  0.00           C
ATOM   4086 1HE  MET A 752      62.392 114.904  88.500  1.00  0.00           H
ATOM   4087 2HE  MET A 752      63.437 115.752  87.342  1.00  0.00           H
ATOM   4088 3HE  MET A 752      63.476 113.980  87.444  1.00  0.00           H
ATOM   4089  C   MET A 752      68.798 116.148  87.058  1.00  0.00           C
ATOM   4090  O   MET A 752      68.054 116.169  86.076  1.00  0.00           O
ATOM   4091  N   GLU A 753      69.774 117.049  87.212  1.00  0.00           N
ATOM   4092  H   GLU A 753      70.323 116.981  88.063  1.00  0.00           H
ATOM   4093  CA  GLU A 753      70.130 118.157  86.302  1.00  0.00           C
ATOM   4094  HA  GLU A 753      69.204 118.593  85.934  1.00  0.00           H
ATOM   4095  CB  GLU A 753      70.906 119.193  87.143  1.00  0.00           C
ATOM   4096 1HB  GLU A 753      70.429 119.247  88.120  1.00  0.00           H
ATOM   4097 2HB  GLU A 753      71.920 118.824  87.272  1.00  0.00           H
ATOM   4098  CG  GLU A 753      70.997 120.636  86.635  1.00  0.00           C
ATOM   4099 1HG  GLU A 753      71.645 120.655  85.758  1.00  0.00           H
ATOM   4100 2HG  GLU A 753      70.004 120.966  86.335  1.00  0.00           H
ATOM   4101  CD  GLU A 753      71.560 121.591  87.713  1.00  0.00           C
ATOM   4102  OE1 GLU A 753      72.631 121.296  88.286  1.00  0.00           O
ATOM   4103  OE2 GLU A 753      70.947 122.659  87.970  1.00  0.00           O
ATOM   4104  C   GLU A 753      70.905 117.668  85.054  1.00  0.00           C
ATOM   4105  O   GLU A 753      71.569 118.420  84.337  1.00  0.00           O
ATOM   4106  N   HIS A 754      70.798 116.363  84.792  1.00  0.00           N
ATOM   4107  H   HIS A 754      70.275 115.836  85.473  1.00  0.00           H
ATOM   4108  CA  HIS A 754      71.242 115.630  83.621  1.00  0.00           C
ATOM   4109  HA  HIS A 754      72.175 116.070  83.272  1.00  0.00           H
ATOM   4110  CB  HIS A 754      71.457 114.184  84.103  1.00  0.00           C
ATOM   4111 1HB  HIS A 754      72.107 114.195  84.974  1.00  0.00           H
ATOM   4112 2HB  HIS A 754      70.496 113.762  84.397  1.00  0.00           H
ATOM   4113  CG  HIS A 754      72.066 113.278  83.083  1.00  0.00           C
ATOM   4114  ND1 HIS A 754      73.426 113.187  82.805  1.00  0.00           N
ATOM   4115  CE1 HIS A 754      73.514 112.495  81.660  1.00  0.00           C
ATOM   4116  HE1 HIS A 754      74.431 112.312  81.115  1.00  0.00           H
ATOM   4117  NE2 HIS A 754      72.304 112.061  81.283  1.00  0.00           N
ATOM   4118  HE2 HIS A 754      72.087 111.573  80.419  1.00  0.00           H
ATOM   4119  CD2 HIS A 754      71.379 112.536  82.177  1.00  0.00           C
ATOM   4120  HD2 HIS A 754      70.301 112.437  82.118  1.00  0.00           H
ATOM   4121  C   HIS A 754      70.251 115.668  82.462  1.00  0.00           C
ATOM   4122  O   HIS A 754      69.064 115.940  82.611  1.00  0.00           O
ATOM   4123  N   HIS A 755      70.753 115.365  81.251  1.00  0.00           N
ATOM   4124  H   HIS A 755      71.770 115.288  81.197  1.00  0.00           H
ATOM   4125  CA  HIS A 755      69.980 115.156  80.005  1.00  0.00           C
ATOM   4126  HA  HIS A 755      69.611 116.125  79.789  1.00  0.00           H
ATOM   4127  CB  HIS A 755      70.979 114.843  78.849  1.00  0.00           C
ATOM   4128 1HB  HIS A 755      70.790 115.590  78.080  1.00  0.00           H
ATOM   4129 2HB  HIS A 755      71.995 115.005  79.210  1.00  0.00           H
ATOM   4130  CG  HIS A 755      70.998 113.505  78.151  1.00  0.00           C
ATOM   4131  ND1 HIS A 755      70.819 112.240  78.718  1.00  0.00           N
ATOM   4132  CE1 HIS A 755      70.951 111.358  77.724  1.00  0.00           C
ATOM   4133  HE1 HIS A 755      70.835 110.291  77.840  1.00  0.00           H
ATOM   4134  NE2 HIS A 755      71.251 111.984  76.575  1.00  0.00           N
ATOM   4135  HE2 HIS A 755      71.379 111.537  75.674  1.00  0.00           H
ATOM   4136  CD2 HIS A 755      71.304 113.330  76.829  1.00  0.00           C
ATOM   4137  HD2 HIS A 755      71.529 114.122  76.124  1.00  0.00           H
ATOM   4138  C   HIS A 755      68.652 114.340  80.064  1.00  0.00           C
ATOM   4139  O   HIS A 755      68.370 113.677  81.059  1.00  0.00           O
ATOM   4140  N   PRO A 756      67.845 114.366  79.015  1.00  0.00           N
ATOM   4141  CD  PRO A 756      67.675 113.080  78.329  1.00  0.00           C
ATOM   4142 1HD  PRO A 756      67.823 112.267  79.044  1.00  0.00           H
ATOM   4143 2HD  PRO A 756      68.404 112.979  77.525  1.00  0.00           H
ATOM   4144  CG  PRO A 756      66.263 112.992  77.758  1.00  0.00           C
ATOM   4145 1HG  PRO A 756      65.861 111.987  77.830  1.00  0.00           H
ATOM   4146 2HG  PRO A 756      66.251 113.334  76.724  1.00  0.00           H
ATOM   4147  CB  PRO A 756      65.484 113.959  78.632  1.00  0.00           C
ATOM   4148 1HB  PRO A 756      65.215 113.481  79.574  1.00  0.00           H
ATOM   4149 2HB  PRO A 756      64.604 114.338  78.120  1.00  0.00           H
ATOM   4150  CA  PRO A 756      66.558 115.060  78.878  1.00  0.00           C
ATOM   4151  HA  PRO A 756      66.623 115.677  77.975  1.00  0.00           H
ATOM   4152  C   PRO A 756      66.109 116.055  79.944  1.00  0.00           C
ATOM   4153  O   PRO A 756      65.916 117.219  79.591  1.00  0.00           O
ATOM   4154  N   MET A 757      66.087 115.706  81.227  1.00  0.00           N
ATOM   4155  H   MET A 757      66.475 114.810  81.496  1.00  0.00           H
ATOM   4156  CA  MET A 757      65.352 116.485  82.238  1.00  0.00           C
ATOM   4157  HA  MET A 757      64.307 116.515  81.940  1.00  0.00           H
ATOM   4158  CB  MET A 757      65.478 115.803  83.607  1.00  0.00           C
ATOM   4159 1HB  MET A 757      66.537 115.651  83.809  1.00  0.00           H
ATOM   4160 2HB  MET A 757      65.070 116.451  84.378  1.00  0.00           H
ATOM   4161  CG  MET A 757      64.795 114.444  83.713  1.00  0.00           C
ATOM   4162 1HG  MET A 757      64.745 114.008  82.718  1.00  0.00           H
ATOM   4163 2HG  MET A 757      65.451 113.819  84.316  1.00  0.00           H
ATOM   4164  SD  MET A 757      63.144 114.410  84.481  1.00  0.00           S
ATOM   4165  CE  MET A 757      62.134 114.964  83.080  1.00  0.00           C
ATOM   4166 1HE  MET A 757      61.087 115.016  83.372  1.00  0.00           H
ATOM   4167 2HE  MET A 757      62.454 115.950  82.750  1.00  0.00           H
ATOM   4168 3HE  MET A 757      62.236 114.266  82.249  1.00  0.00           H
ATOM   4169  C   MET A 757      65.823 117.939  82.352  1.00  0.00           C
ATOM   4170  O   MET A 757      65.023 118.868  82.474  1.00  0.00           O
ATOM   4171  N   THR A 758      67.140 118.132  82.269  1.00  0.00           N
ATOM   4172  H   THR A 758      67.715 117.298  82.215  1.00  0.00           H
ATOM   4173  CA  THR A 758      67.816 119.424  82.354  1.00  0.00           C
ATOM   4174  HA  THR A 758      67.487 119.879  83.276  1.00  0.00           H
ATOM   4175  CB  THR A 758      69.330 119.218  82.418  1.00  0.00           C
ATOM   4176  HB  THR A 758      69.487 118.412  83.122  1.00  0.00           H
ATOM   4177  CG2 THR A 758      69.978 118.818  81.096  1.00  0.00           C
ATOM   4178 1HG2 THR A 758      71.046 118.663  81.237  1.00  0.00           H
ATOM   4179 2HG2 THR A 758      69.530 117.901  80.739  1.00  0.00           H
ATOM   4180 3HG2 THR A 758      69.823 119.589  80.350  1.00  0.00           H
ATOM   4181  OG1 THR A 758      70.018 120.371  82.845  1.00  0.00           O
ATOM   4182  HG1 THR A 758      70.941 120.094  82.951  1.00  0.00           H
ATOM   4183  C   THR A 758      67.461 120.388  81.239  1.00  0.00           C
ATOM   4184  O   THR A 758      67.550 121.599  81.428  1.00  0.00           O
ATOM   4185  N   GLU A 759      67.076 119.882  80.070  1.00  0.00           N
ATOM   4186  H   GLU A 759      67.076 118.874  79.950  1.00  0.00           H
ATOM   4187  CA  GLU A 759      66.529 120.687  78.983  1.00  0.00           C
ATOM   4188  HA  GLU A 759      66.954 121.678  79.053  1.00  0.00           H
ATOM   4189  CB  GLU A 759      66.918 120.091  77.622  1.00  0.00           C
ATOM   4190 1HB  GLU A 759      66.423 119.129  77.504  1.00  0.00           H
ATOM   4191 2HB  GLU A 759      66.552 120.754  76.841  1.00  0.00           H
ATOM   4192  CG  GLU A 759      68.423 119.879  77.398  1.00  0.00           C
ATOM   4193 1HG  GLU A 759      68.738 119.027  78.003  1.00  0.00           H
ATOM   4194 2HG  GLU A 759      68.579 119.618  76.352  1.00  0.00           H
ATOM   4195  CD  GLU A 759      69.291 121.090  77.749  1.00  0.00           C
ATOM   4196  OE1 GLU A 759      70.416 120.892  78.256  1.00  0.00           O
ATOM   4197  OE2 GLU A 759      68.815 122.243  77.707  1.00  0.00           O
ATOM   4198  C   GLU A 759      65.007 120.835  79.094  1.00  0.00           C
ATOM   4199  O   GLU A 759      64.477 121.945  79.019  1.00  0.00           O
ATOM   4200  N   GLU A 760      64.312 119.733  79.384  1.00  0.00           N
ATOM   4201  H   GLU A 760      64.823 118.861  79.501  1.00  0.00           H
ATOM   4202  CA  GLU A 760      62.850 119.655  79.457  1.00  0.00           C
ATOM   4203  HA  GLU A 760      62.452 119.967  78.495  1.00  0.00           H
ATOM   4204  CB  GLU A 760      62.434 118.211  79.768  1.00  0.00           C
ATOM   4205 1HB  GLU A 760      62.974 117.885  80.654  1.00  0.00           H
ATOM   4206 2HB  GLU A 760      61.367 118.184  79.983  1.00  0.00           H
ATOM   4207  CG  GLU A 760      62.718 117.240  78.622  1.00  0.00           C
ATOM   4208 1HG  GLU A 760      62.057 117.487  77.790  1.00  0.00           H
ATOM   4209 2HG  GLU A 760      63.743 117.370  78.283  1.00  0.00           H
ATOM   4210  CD  GLU A 760      62.512 115.779  79.033  1.00  0.00           C
ATOM   4211  OE1 GLU A 760      61.865 115.057  78.244  1.00  0.00           O
ATOM   4212  OE2 GLU A 760      63.034 115.368  80.096  1.00  0.00           O
ATOM   4213  C   GLU A 760      62.231 120.576  80.509  1.00  0.00           C
ATOM   4214  O   GLU A 760      61.102 121.044  80.349  1.00  0.00           O
ATOM   4215  N   PHE A 761      62.995 120.894  81.555  1.00  0.00           N
ATOM   4216  H   PHE A 761      63.898 120.434  81.630  1.00  0.00           H
ATOM   4217  CA  PHE A 761      62.567 121.792  82.615  1.00  0.00           C
ATOM   4218  HA  PHE A 761      61.539 122.078  82.418  1.00  0.00           H
ATOM   4219  CB  PHE A 761      62.587 121.027  83.953  1.00  0.00           C
ATOM   4220 1HB  PHE A 761      62.407 119.969  83.758  1.00  0.00           H
ATOM   4221 2HB  PHE A 761      63.577 121.106  84.393  1.00  0.00           H
ATOM   4222  CG  PHE A 761      61.558 121.461  84.974  1.00  0.00           C
ATOM   4223  CD1 PHE A 761      60.186 121.380  84.672  1.00  0.00           C
ATOM   4224  HD1 PHE A 761      59.870 121.021  83.705  1.00  0.00           H
ATOM   4225  CE1 PHE A 761      59.227 121.761  85.622  1.00  0.00           C
ATOM   4226  HE1 PHE A 761      58.178 121.713  85.377  1.00  0.00           H
ATOM   4227  CZ  PHE A 761      59.629 122.199  86.892  1.00  0.00           C
ATOM   4228  HZ  PHE A 761      58.891 122.488  87.623  1.00  0.00           H
ATOM   4229  CE2 PHE A 761      60.994 122.255  87.208  1.00  0.00           C
ATOM   4230  HE2 PHE A 761      61.306 122.586  88.187  1.00  0.00           H
ATOM   4231  CD2 PHE A 761      61.954 121.892  86.254  1.00  0.00           C
ATOM   4232  HD2 PHE A 761      62.998 121.939  86.510  1.00  0.00           H
ATOM   4233  C   PHE A 761      63.349 123.111  82.630  1.00  0.00           C
ATOM   4234  O   PHE A 761      63.122 123.924  83.522  1.00  0.00           O
ATOM   4235  N   LYS A 762      64.248 123.385  81.666  1.00  0.00           N
ATOM   4236  H   LYS A 762      64.223 122.830  80.811  1.00  0.00           H
ATOM   4237  CA  LYS A 762      65.416 124.258  81.896  1.00  0.00           C
ATOM   4238  HA  LYS A 762      65.984 123.764  82.686  1.00  0.00           H
ATOM   4239  CB  LYS A 762      66.304 124.362  80.645  1.00  0.00           C
ATOM   4240 1HB  LYS A 762      66.344 123.398  80.151  1.00  0.00           H
ATOM   4241 2HB  LYS A 762      65.871 125.083  79.954  1.00  0.00           H
ATOM   4242  CG  LYS A 762      67.737 124.797  81.003  1.00  0.00           C
ATOM   4243 1HG  LYS A 762      67.715 125.817  81.384  1.00  0.00           H
ATOM   4244 2HG  LYS A 762      68.113 124.146  81.788  1.00  0.00           H
ATOM   4245  CD  LYS A 762      68.713 124.761  79.820  1.00  0.00           C
ATOM   4246 1HD  LYS A 762      68.263 124.224  78.988  1.00  0.00           H
ATOM   4247 2HD  LYS A 762      68.905 125.782  79.494  1.00  0.00           H
ATOM   4248  CE  LYS A 762      70.052 124.109  80.186  1.00  0.00           C
ATOM   4249 1HE  LYS A 762      70.772 124.306  79.387  1.00  0.00           H
ATOM   4250 2HE  LYS A 762      70.425 124.535  81.118  1.00  0.00           H
ATOM   4251  NZ  LYS A 762      69.915 122.654  80.345  1.00  0.00           N
ATOM   4252 1HZ  LYS A 762      70.800 122.218  80.552  1.00  0.00           H
ATOM   4253 2HZ  LYS A 762      69.228 122.422  81.059  1.00  0.00           H
ATOM   4254 3HZ  LYS A 762      69.605 122.250  79.454  1.00  0.00           H
ATOM   4255  C   LYS A 762      65.130 125.662  82.414  1.00  0.00           C
ATOM   4256  O   LYS A 762      65.898 126.130  83.243  1.00  0.00           O
ATOM   4257  N   ASN A 763      64.067 126.340  81.971  1.00  0.00           N
ATOM   4258  H   ASN A 763      63.492 125.918  81.258  1.00  0.00           H
ATOM   4259  CA  ASN A 763      63.728 127.656  82.531  1.00  0.00           C
ATOM   4260  HA  ASN A 763      64.575 128.315  82.362  1.00  0.00           H
ATOM   4261  CB  ASN A 763      62.514 128.236  81.776  1.00  0.00           C
ATOM   4262 1HB  ASN A 763      62.772 128.333  80.724  1.00  0.00           H
ATOM   4263 2HB  ASN A 763      61.675 127.548  81.854  1.00  0.00           H
ATOM   4264  CG  ASN A 763      62.056 129.595  82.296  1.00  0.00           C
ATOM   4265  OD1 ASN A 763      61.627 129.728  83.426  1.00  0.00           O
ATOM   4266  ND2 ASN A 763      62.108 130.631  81.480  1.00  0.00           N
ATOM   4267 1HD2 ASN A 763      61.798 131.516  81.846  1.00  0.00           H
ATOM   4268 2HD2 ASN A 763      62.434 130.523  80.538  1.00  0.00           H
ATOM   4269  C   ASN A 763      63.526 127.566  84.061  1.00  0.00           C
ATOM   4270  O   ASN A 763      64.249 128.192  84.851  1.00  0.00           O
ATOM   4271  N   VAL A 764      62.577 126.709  84.452  1.00  0.00           N
ATOM   4272  H   VAL A 764      62.098 126.173  83.742  1.00  0.00           H
ATOM   4273  CA  VAL A 764      62.179 126.506  85.846  1.00  0.00           C
ATOM   4274  HA  VAL A 764      61.974 127.487  86.256  1.00  0.00           H
ATOM   4275  CB  VAL A 764      60.885 125.679  85.947  1.00  0.00           C
ATOM   4276  HB  VAL A 764      61.099 124.661  85.633  1.00  0.00           H
ATOM   4277  CG1 VAL A 764      60.340 125.675  87.377  1.00  0.00           C
ATOM   4278 1HG1 VAL A 764      59.427 125.083  87.426  1.00  0.00           H
ATOM   4279 2HG1 VAL A 764      61.071 125.235  88.052  1.00  0.00           H
ATOM   4280 3HG1 VAL A 764      60.124 126.694  87.696  1.00  0.00           H
ATOM   4281  CG2 VAL A 764      59.764 126.237  85.062  1.00  0.00           C
ATOM   4282 1HG2 VAL A 764      58.873 125.618  85.161  1.00  0.00           H
ATOM   4283 2HG2 VAL A 764      59.529 127.259  85.358  1.00  0.00           H
ATOM   4284 3HG2 VAL A 764      60.070 126.224  84.019  1.00  0.00           H
ATOM   4285  C   VAL A 764      63.298 125.868  86.675  1.00  0.00           C
ATOM   4286  O   VAL A 764      63.488 126.212  87.838  1.00  0.00           O
ATOM   4287  N   LEU A 765      64.089 124.982  86.073  1.00  0.00           N
ATOM   4288  H   LEU A 765      63.866 124.719  85.118  1.00  0.00           H
ATOM   4289  CA  LEU A 765      65.219 124.338  86.727  1.00  0.00           C
ATOM   4290  HA  LEU A 765      64.861 123.959  87.679  1.00  0.00           H
ATOM   4291  CB  LEU A 765      65.705 123.181  85.843  1.00  0.00           C
ATOM   4292 1HB  LEU A 765      64.845 122.653  85.445  1.00  0.00           H
ATOM   4293 2HB  LEU A 765      66.265 123.598  85.009  1.00  0.00           H
ATOM   4294  CG  LEU A 765      66.602 122.165  86.559  1.00  0.00           C
ATOM   4295  HG  LEU A 765      67.426 122.687  87.038  1.00  0.00           H
ATOM   4296  CD1 LEU A 765      65.841 121.354  87.599  1.00  0.00           C
ATOM   4297 1HD1 LEU A 765      66.529 120.656  88.080  1.00  0.00           H
ATOM   4298 2HD1 LEU A 765      65.442 122.018  88.361  1.00  0.00           H
ATOM   4299 3HD1 LEU A 765      65.035 120.795  87.128  1.00  0.00           H
ATOM   4300  CD2 LEU A 765      67.134 121.168  85.536  1.00  0.00           C
ATOM   4301 1HD2 LEU A 765      67.774 120.441  86.033  1.00  0.00           H
ATOM   4302 2HD2 LEU A 765      66.306 120.644  85.058  1.00  0.00           H
ATOM   4303 3HD2 LEU A 765      67.721 121.691  84.782  1.00  0.00           H
ATOM   4304  C   LEU A 765      66.357 125.318  87.022  1.00  0.00           C
ATOM   4305  O   LEU A 765      66.953 125.259  88.093  1.00  0.00           O
ATOM   4306  N   ALA A 766      66.627 126.248  86.106  1.00  0.00           N
ATOM   4307  H   ALA A 766      66.103 126.251  85.236  1.00  0.00           H
ATOM   4308  CA  ALA A 766      67.686 127.230  86.269  1.00  0.00           C
ATOM   4309  HA  ALA A 766      68.576 126.704  86.609  1.00  0.00           H
ATOM   4310  CB  ALA A 766      67.978 127.876  84.914  1.00  0.00           C
ATOM   4311 1HB  ALA A 766      68.770 128.614  85.028  1.00  0.00           H
ATOM   4312 2HB  ALA A 766      68.303 127.113  84.207  1.00  0.00           H
ATOM   4313 3HB  ALA A 766      67.082 128.363  84.532  1.00  0.00           H
ATOM   4314  C   ALA A 766      67.319 128.277  87.327  1.00  0.00           C
ATOM   4315  O   ALA A 766      68.111 128.539  88.243  1.00  0.00           O
ATOM   4316  N   ILE A 767      66.099 128.835  87.254  1.00  0.00           N
ATOM   4317  H   ILE A 767      65.482 128.627  86.472  1.00  0.00           H
ATOM   4318  CA  ILE A 767      65.649 129.744  88.322  1.00  0.00           C
ATOM   4319  HA  ILE A 767      66.448 130.468  88.453  1.00  0.00           H
ATOM   4320  CB  ILE A 767      64.392 130.529  87.906  1.00  0.00           C
ATOM   4321  HB  ILE A 767      64.576 130.931  86.912  1.00  0.00           H
ATOM   4322  CG2 ILE A 767      63.161 129.628  87.817  1.00  0.00           C
ATOM   4323 1HG2 ILE A 767      62.298 130.205  87.496  1.00  0.00           H
ATOM   4324 2HG2 ILE A 767      63.343 128.858  87.079  1.00  0.00           H
ATOM   4325 3HG2 ILE A 767      62.951 129.172  88.782  1.00  0.00           H
ATOM   4326  CG1 ILE A 767      64.145 131.721  88.849  1.00  0.00           C
ATOM   4327 1HG1 ILE A 767      63.847 131.351  89.829  1.00  0.00           H
ATOM   4328 2HG1 ILE A 767      65.071 132.285  88.954  1.00  0.00           H
ATOM   4329  CD1 ILE A 767      63.065 132.688  88.356  1.00  0.00           C
ATOM   4330 1HD1 ILE A 767      62.954 133.498  89.076  1.00  0.00           H
ATOM   4331 2HD1 ILE A 767      63.350 133.101  87.389  1.00  0.00           H
ATOM   4332 3HD1 ILE A 767      62.109 132.177  88.270  1.00  0.00           H
ATOM   4333  C   ILE A 767      65.509 129.043  89.681  1.00  0.00           C
ATOM   4334  O   ILE A 767      65.749 129.656  90.716  1.00  0.00           O
ATOM   4335  N   GLY A 768      65.218 127.739  89.683  1.00  0.00           N
ATOM   4336  H   GLY A 768      64.981 127.302  88.800  1.00  0.00           H
ATOM   4337  CA  GLY A 768      65.172 126.907  90.876  1.00  0.00           C
ATOM   4338 1HA  GLY A 768      64.497 127.360  91.599  1.00  0.00           H
ATOM   4339 2HA  GLY A 768      64.783 125.931  90.596  1.00  0.00           H
ATOM   4340  C   GLY A 768      66.541 126.723  91.524  1.00  0.00           C
ATOM   4341  O   GLY A 768      66.673 126.960  92.723  1.00  0.00           O
ATOM   4342  N   ASN A 769      67.569 126.372  90.744  1.00  0.00           N
ATOM   4343  H   ASN A 769      67.373 126.144  89.771  1.00  0.00           H
ATOM   4344  CA  ASN A 769      68.956 126.274  91.206  1.00  0.00           C
ATOM   4345  HA  ASN A 769      68.992 125.509  91.977  1.00  0.00           H
ATOM   4346  CB  ASN A 769      69.846 125.829  90.025  1.00  0.00           C
ATOM   4347 1HB  ASN A 769      69.439 124.912  89.600  1.00  0.00           H
ATOM   4348 2HB  ASN A 769      69.826 126.586  89.244  1.00  0.00           H
ATOM   4349  CG  ASN A 769      71.302 125.572  90.383  1.00  0.00           C
ATOM   4350  OD1 ASN A 769      71.884 126.196  91.269  1.00  0.00           O
ATOM   4351  ND2 ASN A 769      71.949 124.620  89.757  1.00  0.00           N
ATOM   4352 1HD2 ASN A 769      72.898 124.424  89.988  1.00  0.00           H
ATOM   4353 2HD2 ASN A 769      71.493 124.022  89.049  1.00  0.00           H
ATOM   4354  C   ASN A 769      69.429 127.603  91.832  1.00  0.00           C
ATOM   4355  O   ASN A 769      69.907 127.637  92.978  1.00  0.00           O
ATOM   4356  N   LEU A 770      69.225 128.694  91.078  1.00  0.00           N
ATOM   4357  H   LEU A 770      68.828 128.560  90.150  1.00  0.00           H
ATOM   4358  CA  LEU A 770      69.559 130.055  91.486  1.00  0.00           C
ATOM   4359  HA  LEU A 770      70.634 130.119  91.612  1.00  0.00           H
ATOM   4360  CB  LEU A 770      69.109 130.999  90.355  1.00  0.00           C
ATOM   4361 1HB  LEU A 770      69.690 130.773  89.463  1.00  0.00           H
ATOM   4362 2HB  LEU A 770      68.065 130.786  90.139  1.00  0.00           H
ATOM   4363  CG  LEU A 770      69.222 132.505  90.633  1.00  0.00           C
ATOM   4364  HG  LEU A 770      68.788 132.728  91.605  1.00  0.00           H
ATOM   4365  CD1 LEU A 770      70.665 132.973  90.613  1.00  0.00           C
ATOM   4366 1HD1 LEU A 770      70.697 134.042  90.820  1.00  0.00           H
ATOM   4367 2HD1 LEU A 770      71.221 132.447  91.385  1.00  0.00           H
ATOM   4368 3HD1 LEU A 770      71.102 132.782  89.633  1.00  0.00           H
ATOM   4369  CD2 LEU A 770      68.458 133.288  89.567  1.00  0.00           C
ATOM   4370 1HD2 LEU A 770      68.538 134.356  89.769  1.00  0.00           H
ATOM   4371 2HD2 LEU A 770      68.874 133.081  88.581  1.00  0.00           H
ATOM   4372 3HD2 LEU A 770      67.407 133.005  89.581  1.00  0.00           H
ATOM   4373  C   LEU A 770      68.933 130.419  92.836  1.00  0.00           C
ATOM   4374  O   LEU A 770      69.637 130.686  93.808  1.00  0.00           O
ATOM   4375  N   VAL A 771      67.603 130.401  92.910  1.00  0.00           N
ATOM   4376  H   VAL A 771      67.076 130.128  92.083  1.00  0.00           H
ATOM   4377  CA  VAL A 771      66.871 130.799  94.117  1.00  0.00           C
ATOM   4378  HA  VAL A 771      67.171 131.815  94.354  1.00  0.00           H
ATOM   4379  CB  VAL A 771      65.359 130.784  93.851  1.00  0.00           C
ATOM   4380  HB  VAL A 771      65.099 129.832  93.391  1.00  0.00           H
ATOM   4381  CG1 VAL A 771      64.512 130.946  95.112  1.00  0.00           C
ATOM   4382 1HG1 VAL A 771      63.456 130.921  94.848  1.00  0.00           H
ATOM   4383 2HG1 VAL A 771      64.711 130.125  95.797  1.00  0.00           H
ATOM   4384 3HG1 VAL A 771      64.745 131.892  95.599  1.00  0.00           H
ATOM   4385  CG2 VAL A 771      64.989 131.941  92.917  1.00  0.00           C
ATOM   4386 1HG2 VAL A 771      63.918 131.929  92.720  1.00  0.00           H
ATOM   4387 2HG2 VAL A 771      65.258 132.891  93.376  1.00  0.00           H
ATOM   4388 3HG2 VAL A 771      65.516 131.842  91.971  1.00  0.00           H
ATOM   4389  C   VAL A 771      67.245 129.934  95.321  1.00  0.00           C
ATOM   4390  O   VAL A 771      67.431 130.459  96.424  1.00  0.00           O
ATOM   4391  N   PHE A 772      67.417 128.626  95.096  1.00  0.00           N
ATOM   4392  H   PHE A 772      67.231 128.263  94.165  1.00  0.00           H
ATOM   4393  CA  PHE A 772      67.870 127.697  96.121  1.00  0.00           C
ATOM   4394  HA  PHE A 772      67.108 127.678  96.893  1.00  0.00           H
ATOM   4395  CB  PHE A 772      67.978 126.286  95.526  1.00  0.00           C
ATOM   4396 1HB  PHE A 772      66.993 125.961  95.198  1.00  0.00           H
ATOM   4397 2HB  PHE A 772      68.630 126.299  94.658  1.00  0.00           H
ATOM   4398  CG  PHE A 772      68.512 125.276  96.501  1.00  0.00           C
ATOM   4399  CD1 PHE A 772      69.898 125.090  96.631  1.00  0.00           C
ATOM   4400  HD1 PHE A 772      70.576 125.608  95.972  1.00  0.00           H
ATOM   4401  CE1 PHE A 772      70.399 124.264  97.640  1.00  0.00           C
ATOM   4402  HE1 PHE A 772      71.462 124.132  97.748  1.00  0.00           H
ATOM   4403  CZ  PHE A 772      69.520 123.601  98.506  1.00  0.00           C
ATOM   4404  HZ  PHE A 772      69.911 122.984  99.296  1.00  0.00           H
ATOM   4405  CE2 PHE A 772      68.135 123.697  98.301  1.00  0.00           C
ATOM   4406  HE2 PHE A 772      67.456 123.130  98.916  1.00  0.00           H
ATOM   4407  CD2 PHE A 772      67.629 124.551  97.317  1.00  0.00           C
ATOM   4408  HD2 PHE A 772      66.564 124.668  97.200  1.00  0.00           H
ATOM   4409  C   PHE A 772      69.187 128.164  96.775  1.00  0.00           C
ATOM   4410  O   PHE A 772      69.255 128.387  97.998  1.00  0.00           O
ATOM   4411  N   THR A 773      70.237 128.387  95.963  1.00  0.00           N
ATOM   4412  H   THR A 773      70.167 128.227  94.958  1.00  0.00           H
ATOM   4413  CA  THR A 773      71.467 128.894  96.601  1.00  0.00           C
ATOM   4414  HA  THR A 773      71.653 128.190  97.408  1.00  0.00           H
ATOM   4415  CB  THR A 773      72.709 128.806  95.724  1.00  0.00           C
ATOM   4416  HB  THR A 773      72.788 127.782  95.375  1.00  0.00           H
ATOM   4417  CG2 THR A 773      72.718 129.712  94.507  1.00  0.00           C
ATOM   4418 1HG2 THR A 773      73.642 129.562  93.953  1.00  0.00           H
ATOM   4419 2HG2 THR A 773      71.879 129.456  93.862  1.00  0.00           H
ATOM   4420 3HG2 THR A 773      72.637 130.750  94.816  1.00  0.00           H
ATOM   4421  OG1 THR A 773      73.850 129.090  96.500  1.00  0.00           O
ATOM   4422  HG1 THR A 773      74.629 129.065  95.935  1.00  0.00           H
ATOM   4423  C   THR A 773      71.283 130.290  97.244  1.00  0.00           C
ATOM   4424  O   THR A 773      71.847 130.609  98.297  1.00  0.00           O
ATOM   4425  N   GLY A 774      70.375 131.100  96.687  1.00  0.00           N
ATOM   4426  H   GLY A 774      69.946 130.810  95.814  1.00  0.00           H
ATOM   4427  CA  GLY A 774      69.944 132.368  97.277  1.00  0.00           C
ATOM   4428 1HA  GLY A 774      70.783 133.054  97.220  1.00  0.00           H
ATOM   4429 2HA  GLY A 774      69.136 132.748  96.659  1.00  0.00           H
ATOM   4430  C   GLY A 774      69.453 132.293  98.741  1.00  0.00           C
ATOM   4431  O   GLY A 774      69.747 133.177  99.566  1.00  0.00           O
ATOM   4432  N   ILE A 775      68.773 131.192  99.101  1.00  0.00           N
ATOM   4433  H   ILE A 775      68.504 130.539  98.368  1.00  0.00           H
ATOM   4434  CA  ILE A 775      68.402 130.880 100.503  1.00  0.00           C
ATOM   4435  HA  ILE A 775      67.627 131.588 100.773  1.00  0.00           H
ATOM   4436  CB  ILE A 775      67.843 129.437 100.638  1.00  0.00           C
ATOM   4437  HB  ILE A 775      68.614 128.745 100.310  1.00  0.00           H
ATOM   4438  CG2 ILE A 775      67.518 129.079 102.100  1.00  0.00           C
ATOM   4439 1HG2 ILE A 775      67.145 128.062 102.168  1.00  0.00           H
ATOM   4440 2HG2 ILE A 775      68.417 129.131 102.710  1.00  0.00           H
ATOM   4441 3HG2 ILE A 775      66.771 129.764 102.495  1.00  0.00           H
ATOM   4442  CG1 ILE A 775      66.591 129.224  99.764  1.00  0.00           C
ATOM   4443 1HG1 ILE A 775      65.776 129.828 100.159  1.00  0.00           H
ATOM   4444 2HG1 ILE A 775      66.806 129.553  98.752  1.00  0.00           H
ATOM   4445  CD1 ILE A 775      66.114 127.771  99.671  1.00  0.00           C
ATOM   4446 1HD1 ILE A 775      65.233 127.725  99.031  1.00  0.00           H
ATOM   4447 2HD1 ILE A 775      66.900 127.147  99.248  1.00  0.00           H
ATOM   4448 3HD1 ILE A 775      65.837 127.397 100.653  1.00  0.00           H
ATOM   4449  C   ILE A 775      69.586 131.062 101.473  1.00  0.00           C
ATOM   4450  O   ILE A 775      69.483 131.635 102.582  1.00  0.00           O
ATOM   4451  N   PHE A 776      70.748 130.579 101.025  1.00  0.00           N
ATOM   4452  H   PHE A 776      70.813 130.137 100.113  1.00  0.00           H
ATOM   4453  CA  PHE A 776      71.939 130.689 101.867  1.00  0.00           C
ATOM   4454  HA  PHE A 776      71.649 130.341 102.857  1.00  0.00           H
ATOM   4455  CB  PHE A 776      73.063 129.813 101.323  1.00  0.00           C
ATOM   4456 1HB  PHE A 776      73.456 130.309 100.440  1.00  0.00           H
ATOM   4457 2HB  PHE A 776      73.848 129.772 102.074  1.00  0.00           H
ATOM   4458  CG  PHE A 776      72.720 128.398 100.935  1.00  0.00           C
ATOM   4459  CD1 PHE A 776      71.742 127.672 101.638  1.00  0.00           C
ATOM   4460  HD1 PHE A 776      71.239 128.119 102.479  1.00  0.00           H
ATOM   4461  CE1 PHE A 776      71.417 126.371 101.242  1.00  0.00           C
ATOM   4462  HE1 PHE A 776      70.646 125.831 101.767  1.00  0.00           H
ATOM   4463  CZ  PHE A 776      72.088 125.776 100.166  1.00  0.00           C
ATOM   4464  HZ  PHE A 776      71.833 124.776  99.870  1.00  0.00           H
ATOM   4465  CE2 PHE A 776      73.091 126.481  99.487  1.00  0.00           C
ATOM   4466  HE2 PHE A 776      73.605 126.020  98.662  1.00  0.00           H
ATOM   4467  CD2 PHE A 776      73.405 127.790  99.868  1.00  0.00           C
ATOM   4468  HD2 PHE A 776      74.168 128.339  99.335  1.00  0.00           H
ATOM   4469  C   PHE A 776      72.468 132.112 102.066  1.00  0.00           C
ATOM   4470  O   PHE A 776      73.214 132.326 103.020  1.00  0.00           O
ATOM   4471  N   ALA A 777      72.087 133.100 101.246  1.00  0.00           N
ATOM   4472  H   ALA A 777      71.582 132.890 100.394  1.00  0.00           H
ATOM   4473  CA  ALA A 777      72.317 134.501 101.649  1.00  0.00           C
ATOM   4474  HA  ALA A 777      73.385 134.611 101.814  1.00  0.00           H
ATOM   4475  CB  ALA A 777      71.888 135.493 100.565  1.00  0.00           C
ATOM   4476 1HB  ALA A 777      72.085 136.512 100.897  1.00  0.00           H
ATOM   4477 2HB  ALA A 777      72.465 135.338  99.668  1.00  0.00           H
ATOM   4478 3HB  ALA A 777      70.826 135.389 100.352  1.00  0.00           H
ATOM   4479  C   ALA A 777      71.625 134.873 102.966  1.00  0.00           C
ATOM   4480  O   ALA A 777      72.264 135.439 103.864  1.00  0.00           O
ATOM   4481  N   ALA A 778      70.326 134.563 103.088  1.00  0.00           N
ATOM   4482  H   ALA A 778      69.830 134.106 102.334  1.00  0.00           H
ATOM   4483  CA  ALA A 778      69.634 134.855 104.353  1.00  0.00           C
ATOM   4484  HA  ALA A 778      69.717 135.923 104.548  1.00  0.00           H
ATOM   4485  CB  ALA A 778      68.155 134.495 104.218  1.00  0.00           C
ATOM   4486 1HB  ALA A 778      67.636 134.718 105.149  1.00  0.00           H
ATOM   4487 2HB  ALA A 778      67.714 135.080 103.413  1.00  0.00           H
ATOM   4488 3HB  ALA A 778      68.056 133.434 103.998  1.00  0.00           H
ATOM   4489  C   ALA A 778      70.283 134.153 105.557  1.00  0.00           C
ATOM   4490  O   ALA A 778      70.550 134.803 106.576  1.00  0.00           O
ATOM   4491  N   GLU A 779      70.599 132.857 105.413  1.00  0.00           N
ATOM   4492  H   GLU A 779      70.350 132.374 104.558  1.00  0.00           H
ATOM   4493  CA  GLU A 779      71.307 132.132 106.489  1.00  0.00           C
ATOM   4494  HA  GLU A 779      70.682 132.147 107.380  1.00  0.00           H
ATOM   4495  CB  GLU A 779      71.536 130.689 106.015  1.00  0.00           C
ATOM   4496 1HB  GLU A 779      70.569 130.254 105.773  1.00  0.00           H
ATOM   4497 2HB  GLU A 779      72.126 130.752 105.104  1.00  0.00           H
ATOM   4498  CG  GLU A 779      72.258 129.741 106.989  1.00  0.00           C
ATOM   4499 1HG  GLU A 779      73.025 130.294 107.529  1.00  0.00           H
ATOM   4500 2HG  GLU A 779      71.532 129.370 107.713  1.00  0.00           H
ATOM   4501  CD  GLU A 779      72.930 128.552 106.278  1.00  0.00           C
ATOM   4502  OE1 GLU A 779      72.697 128.332 105.069  1.00  0.00           O
ATOM   4503  OE2 GLU A 779      73.757 127.844 106.910  1.00  0.00           O
ATOM   4504  C   GLU A 779      72.650 132.772 106.884  1.00  0.00           C
ATOM   4505  O   GLU A 779      72.882 133.062 108.058  1.00  0.00           O
ATOM   4506  N   MET A 780      73.528 132.990 105.903  1.00  0.00           N
ATOM   4507  H   MET A 780      73.241 132.759 104.956  1.00  0.00           H
ATOM   4508  CA  MET A 780      74.907 133.434 106.089  1.00  0.00           C
ATOM   4509  HA  MET A 780      75.417 132.745 106.762  1.00  0.00           H
ATOM   4510  CB  MET A 780      75.582 133.427 104.710  1.00  0.00           C
ATOM   4511 1HB  MET A 780      75.533 132.420 104.304  1.00  0.00           H
ATOM   4512 2HB  MET A 780      75.037 134.105 104.057  1.00  0.00           H
ATOM   4513  CG  MET A 780      77.042 133.850 104.711  1.00  0.00           C
ATOM   4514 1HG  MET A 780      77.113 134.805 105.225  1.00  0.00           H
ATOM   4515 2HG  MET A 780      77.588 133.101 105.279  1.00  0.00           H
ATOM   4516  SD  MET A 780      77.806 134.007 103.065  1.00  0.00           S
ATOM   4517  CE  MET A 780      77.002 135.519 102.476  1.00  0.00           C
ATOM   4518 1HE  MET A 780      77.353 135.756 101.472  1.00  0.00           H
ATOM   4519 2HE  MET A 780      75.924 135.376 102.451  1.00  0.00           H
ATOM   4520 3HE  MET A 780      77.243 136.344 103.144  1.00  0.00           H
ATOM   4521  C   MET A 780      74.967 134.817 106.728  1.00  0.00           C
ATOM   4522  O   MET A 780      75.705 135.017 107.693  1.00  0.00           O
ATOM   4523  N   VAL A 781      74.169 135.762 106.218  1.00  0.00           N
ATOM   4524  H   VAL A 781      73.582 135.540 105.418  1.00  0.00           H
ATOM   4525  CA  VAL A 781      74.112 137.107 106.800  1.00  0.00           C
ATOM   4526  HA  VAL A 781      75.130 137.480 106.862  1.00  0.00           H
ATOM   4527  CB  VAL A 781      73.296 138.063 105.918  1.00  0.00           C
ATOM   4528  HB  VAL A 781      72.302 137.641 105.788  1.00  0.00           H
ATOM   4529  CG1 VAL A 781      73.159 139.462 106.522  1.00  0.00           C
ATOM   4530 1HG1 VAL A 781      72.568 140.092 105.858  1.00  0.00           H
ATOM   4531 2HG1 VAL A 781      72.647 139.406 107.480  1.00  0.00           H
ATOM   4532 3HG1 VAL A 781      74.143 139.908 106.664  1.00  0.00           H
ATOM   4533  CG2 VAL A 781      73.959 138.242 104.548  1.00  0.00           C
ATOM   4534 1HG2 VAL A 781      73.362 138.915 103.935  1.00  0.00           H
ATOM   4535 2HG2 VAL A 781      74.958 138.660 104.670  1.00  0.00           H
ATOM   4536 3HG2 VAL A 781      74.032 137.283 104.042  1.00  0.00           H
ATOM   4537  C   VAL A 781      73.546 137.066 108.218  1.00  0.00           C
ATOM   4538  O   VAL A 781      74.116 137.680 109.124  1.00  0.00           O
ATOM   4539  N   LEU A 782      72.446 136.332 108.436  1.00  0.00           N
ATOM   4540  H   LEU A 782      72.004 135.823 107.675  1.00  0.00           H
ATOM   4541  CA  LEU A 782      71.867 136.280 109.774  1.00  0.00           C
ATOM   4542  HA  LEU A 782      71.743 137.310 110.085  1.00  0.00           H
ATOM   4543  CB  LEU A 782      70.483 135.626 109.755  1.00  0.00           C
ATOM   4544 1HB  LEU A 782      70.557 134.705 109.184  1.00  0.00           H
ATOM   4545 2HB  LEU A 782      70.197 135.389 110.778  1.00  0.00           H
ATOM   4546  CG  LEU A 782      69.373 136.487 109.140  1.00  0.00           C
ATOM   4547  HG  LEU A 782      69.667 136.766 108.131  1.00  0.00           H
ATOM   4548  CD1 LEU A 782      68.062 135.698 109.094  1.00  0.00           C
ATOM   4549 1HD1 LEU A 782      67.279 136.311 108.648  1.00  0.00           H
ATOM   4550 2HD1 LEU A 782      68.198 134.804 108.485  1.00  0.00           H
ATOM   4551 3HD1 LEU A 782      67.764 135.408 110.099  1.00  0.00           H
ATOM   4552  CD2 LEU A 782      69.090 137.761 109.935  1.00  0.00           C
ATOM   4553 1HD2 LEU A 782      68.300 138.327 109.443  1.00  0.00           H
ATOM   4554 2HD2 LEU A 782      68.782 137.507 110.948  1.00  0.00           H
ATOM   4555 3HD2 LEU A 782      69.982 138.379 109.968  1.00  0.00           H
ATOM   4556  C   LEU A 782      72.801 135.639 110.815  1.00  0.00           C
ATOM   4557  O   LEU A 782      72.801 136.083 111.960  1.00  0.00           O
ATOM   4558  N   LYS A 783      73.650 134.662 110.454  1.00  0.00           N
ATOM   4559  H   LYS A 783      73.594 134.286 109.510  1.00  0.00           H
ATOM   4560  CA  LYS A 783      74.622 134.108 111.412  1.00  0.00           C
ATOM   4561  HA  LYS A 783      74.110 134.107 112.365  1.00  0.00           H
ATOM   4562  CB  LYS A 783      74.963 132.644 111.104  1.00  0.00           C
ATOM   4563 1HB  LYS A 783      74.034 132.092 110.956  1.00  0.00           H
ATOM   4564 2HB  LYS A 783      75.545 132.590 110.188  1.00  0.00           H
ATOM   4565  CG  LYS A 783      75.743 132.002 112.268  1.00  0.00           C
ATOM   4566 1HG  LYS A 783      76.698 132.511 112.376  1.00  0.00           H
ATOM   4567 2HG  LYS A 783      75.171 132.124 113.188  1.00  0.00           H
ATOM   4568  CD  LYS A 783      76.022 130.510 112.065  1.00  0.00           C
ATOM   4569 1HD  LYS A 783      75.071 129.995 111.937  1.00  0.00           H
ATOM   4570 2HD  LYS A 783      76.619 130.375 111.163  1.00  0.00           H
ATOM   4571  CE  LYS A 783      76.748 129.875 113.261  1.00  0.00           C
ATOM   4572 1HE  LYS A 783      76.267 130.187 114.189  1.00  0.00           H
ATOM   4573 2HE  LYS A 783      76.685 128.789 113.176  1.00  0.00           H
ATOM   4574  NZ  LYS A 783      78.169 130.244 113.315  1.00  0.00           N
ATOM   4575 1HZ  LYS A 783      78.662 129.822 114.107  1.00  0.00           H
ATOM   4576 2HZ  LYS A 783      78.665 129.944 112.484  1.00  0.00           H
ATOM   4577 3HZ  LYS A 783      78.315 131.240 113.441  1.00  0.00           H
ATOM   4578  C   LYS A 783      75.856 135.000 111.611  1.00  0.00           C
ATOM   4579  O   LYS A 783      76.339 135.113 112.741  1.00  0.00           O
ATOM   4580  N   LEU A 784      76.271 135.710 110.559  1.00  0.00           N
ATOM   4581  H   LEU A 784      75.867 135.492 109.653  1.00  0.00           H
ATOM   4582  CA  LEU A 784      77.253 136.798 110.614  1.00  0.00           C
ATOM   4583  HA  LEU A 784      78.152 136.393 111.073  1.00  0.00           H
ATOM   4584  CB  LEU A 784      77.567 137.219 109.168  1.00  0.00           C
ATOM   4585 1HB  LEU A 784      77.903 136.338 108.625  1.00  0.00           H
ATOM   4586 2HB  LEU A 784      76.644 137.569 108.714  1.00  0.00           H
ATOM   4587  CG  LEU A 784      78.616 138.320 108.970  1.00  0.00           C
ATOM   4588  HG  LEU A 784      78.300 139.219 109.492  1.00  0.00           H
ATOM   4589  CD1 LEU A 784      79.996 137.913 109.472  1.00  0.00           C
ATOM   4590 1HD1 LEU A 784      80.692 138.734 109.314  1.00  0.00           H
ATOM   4591 2HD1 LEU A 784      79.937 137.704 110.540  1.00  0.00           H
ATOM   4592 3HD1 LEU A 784      80.338 137.026 108.943  1.00  0.00           H
ATOM   4593  CD2 LEU A 784      78.737 138.631 107.476  1.00  0.00           C
ATOM   4594 1HD2 LEU A 784      79.476 139.417 107.324  1.00  0.00           H
ATOM   4595 2HD2 LEU A 784      79.044 137.736 106.936  1.00  0.00           H
ATOM   4596 3HD2 LEU A 784      77.776 138.970 107.092  1.00  0.00           H
ATOM   4597  C   LEU A 784      76.824 137.990 111.492  1.00  0.00           C
ATOM   4598  O   LEU A 784      77.682 138.759 111.919  1.00  0.00           O
ATOM   4599  N   ILE A 785      75.528 138.116 111.808  1.00  0.00           N
ATOM   4600  H   ILE A 785      74.856 137.550 111.304  1.00  0.00           H
ATOM   4601  CA  ILE A 785      75.036 139.053 112.834  1.00  0.00           C
ATOM   4602  HA  ILE A 785      75.900 139.616 113.172  1.00  0.00           H
ATOM   4603  CB  ILE A 785      74.058 140.074 112.211  1.00  0.00           C
ATOM   4604  HB  ILE A 785      74.416 140.293 111.206  1.00  0.00           H
ATOM   4605  CG2 ILE A 785      72.642 139.509 112.074  1.00  0.00           C
ATOM   4606 1HG2 ILE A 785      71.990 140.245 111.615  1.00  0.00           H
ATOM   4607 2HG2 ILE A 785      72.676 138.637 111.433  1.00  0.00           H
ATOM   4608 3HG2 ILE A 785      72.249 139.239 113.052  1.00  0.00           H
ATOM   4609  CG1 ILE A 785      74.058 141.408 112.982  1.00  0.00           C
ATOM   4610 1HG1 ILE A 785      73.579 141.269 113.949  1.00  0.00           H
ATOM   4611 2HG1 ILE A 785      75.090 141.721 113.145  1.00  0.00           H
ATOM   4612  CD1 ILE A 785      73.339 142.549 112.256  1.00  0.00           C
ATOM   4613 1HD1 ILE A 785      73.388 143.450 112.866  1.00  0.00           H
ATOM   4614 2HD1 ILE A 785      73.818 142.739 111.296  1.00  0.00           H
ATOM   4615 3HD1 ILE A 785      72.292 142.299 112.101  1.00  0.00           H
ATOM   4616  C   ILE A 785      74.531 138.372 114.120  1.00  0.00           C
ATOM   4617  O   ILE A 785      74.127 139.050 115.066  1.00  0.00           O
ATOM   4618  N   ALA A 786      74.613 137.039 114.189  1.00  0.00           N
ATOM   4619  H   ALA A 786      74.876 136.536 113.355  1.00  0.00           H
ATOM   4620  CA  ALA A 786      74.319 136.262 115.386  1.00  0.00           C
ATOM   4621  HA  ALA A 786      73.654 136.869 115.990  1.00  0.00           H
ATOM   4622  CB  ALA A 786      73.640 134.945 114.998  1.00  0.00           C
ATOM   4623 1HB  ALA A 786      73.428 134.357 115.889  1.00  0.00           H
ATOM   4624 2HB  ALA A 786      72.715 135.135 114.468  1.00  0.00           H
ATOM   4625 3HB  ALA A 786      74.301 134.363 114.365  1.00  0.00           H
ATOM   4626  C   ALA A 786      75.516 135.918 116.274  1.00  0.00           C
ATOM   4627  O   ALA A 786      75.306 135.643 117.458  1.00  0.00           O
ATOM   4628  N   MET A 787      76.732 135.860 115.726  1.00  0.00           N
ATOM   4629  H   MET A 787      76.856 136.081 114.744  1.00  0.00           H
ATOM   4630  CA  MET A 787      77.914 135.460 116.498  1.00  0.00           C
ATOM   4631  HA  MET A 787      77.712 135.616 117.558  1.00  0.00           H
ATOM   4632  CB  MET A 787      78.224 133.969 116.270  1.00  0.00           C
ATOM   4633 1HB  MET A 787      78.407 133.797 115.213  1.00  0.00           H
ATOM   4634 2HB  MET A 787      79.104 133.687 116.845  1.00  0.00           H
ATOM   4635  CG  MET A 787      77.067 133.080 116.715  1.00  0.00           C
ATOM   4636 1HG  MET A 787      76.877 133.299 117.764  1.00  0.00           H
ATOM   4637 2HG  MET A 787      76.195 133.377 116.138  1.00  0.00           H
ATOM   4638  SD  MET A 787      77.287 131.289 116.513  1.00  0.00           S
ATOM   4639  CE  MET A 787      75.651 130.744 117.080  1.00  0.00           C
ATOM   4640 1HE  MET A 787      75.583 129.657 117.036  1.00  0.00           H
ATOM   4641 2HE  MET A 787      75.489 131.066 118.109  1.00  0.00           H
ATOM   4642 3HE  MET A 787      74.876 131.175 116.447  1.00  0.00           H
ATOM   4643  C   MET A 787      79.115 136.322 116.134  1.00  0.00           C
ATOM   4644  O   MET A 787      79.236 136.786 114.998  1.00  0.00           O
ATOM   4645  N   ASP A 788      79.992 136.549 117.111  1.00  0.00           N
ATOM   4646  H   ASP A 788      79.827 136.154 118.023  1.00  0.00           H
ATOM   4647  CA  ASP A 788      81.200 137.349 116.920  1.00  0.00           C
ATOM   4648  HA  ASP A 788      80.882 138.360 116.676  1.00  0.00           H
ATOM   4649  CB  ASP A 788      81.988 137.398 118.233  1.00  0.00           C
ATOM   4650 1HB  ASP A 788      81.310 137.639 119.053  1.00  0.00           H
ATOM   4651 2HB  ASP A 788      82.424 136.420 118.431  1.00  0.00           H
ATOM   4652  CG  ASP A 788      83.093 138.447 118.179  1.00  0.00           C
ATOM   4653  OD1 ASP A 788      84.203 138.087 117.726  1.00  0.00           O
ATOM   4654  OD2 ASP A 788      82.806 139.605 118.543  1.00  0.00           O
ATOM   4655  C   ASP A 788      82.076 136.795 115.774  1.00  0.00           C
ATOM   4656  O   ASP A 788      82.175 135.573 115.619  1.00  0.00           O
ATOM   4657  N   PRO A 789      82.763 137.645 114.990  1.00  0.00           N
ATOM   4658  CD  PRO A 789      82.579 139.086 114.922  1.00  0.00           C
ATOM   4659 1HD  PRO A 789      83.027 139.556 115.796  1.00  0.00           H
ATOM   4660 2HD  PRO A 789      81.524 139.347 114.856  1.00  0.00           H
ATOM   4661  CG  PRO A 789      83.311 139.551 113.668  1.00  0.00           C
ATOM   4662 1HG  PRO A 789      83.723 140.551 113.789  1.00  0.00           H
ATOM   4663 2HG  PRO A 789      82.642 139.520 112.807  1.00  0.00           H
ATOM   4664  CB  PRO A 789      84.407 138.505 113.512  1.00  0.00           C
ATOM   4665 1HB  PRO A 789      85.248 138.772 114.154  1.00  0.00           H
ATOM   4666 2HB  PRO A 789      84.733 138.429 112.480  1.00  0.00           H
ATOM   4667  CA  PRO A 789      83.753 137.212 114.008  1.00  0.00           C
ATOM   4668  HA  PRO A 789      83.206 136.730 113.205  1.00  0.00           H
ATOM   4669  C   PRO A 789      84.796 136.206 114.503  1.00  0.00           C
ATOM   4670  O   PRO A 789      85.281 135.402 113.703  1.00  0.00           O
ATOM   4671  N   TYR A 790      85.123 136.222 115.797  1.00  0.00           N
ATOM   4672  H   TYR A 790      84.722 136.959 116.381  1.00  0.00           H
ATOM   4673  CA  TYR A 790      86.010 135.258 116.448  1.00  0.00           C
ATOM   4674  HA  TYR A 790      86.883 135.159 115.809  1.00  0.00           H
ATOM   4675  CB  TYR A 790      86.441 135.830 117.803  1.00  0.00           C
ATOM   4676 1HB  TYR A 790      86.753 136.864 117.660  1.00  0.00           H
ATOM   4677 2HB  TYR A 790      85.576 135.836 118.465  1.00  0.00           H
ATOM   4678  CG  TYR A 790      87.570 135.100 118.489  1.00  0.00           C
ATOM   4679  CD1 TYR A 790      87.339 134.393 119.684  1.00  0.00           C
ATOM   4680  HD1 TYR A 790      86.347 134.377 120.110  1.00  0.00           H
ATOM   4681  CE1 TYR A 790      88.386 133.707 120.314  1.00  0.00           C
ATOM   4682  HE1 TYR A 790      88.207 133.160 121.226  1.00  0.00           H
ATOM   4683  CZ  TYR A 790      89.679 133.723 119.758  1.00  0.00           C
ATOM   4684  OH  TYR A 790      90.686 133.020 120.327  1.00  0.00           O
ATOM   4685  HH  TYR A 790      91.494 133.110 119.821  1.00  0.00           H
ATOM   4686  CE2 TYR A 790      89.916 134.447 118.572  1.00  0.00           C
ATOM   4687  HE2 TYR A 790      90.898 134.451 118.131  1.00  0.00           H
ATOM   4688  CD2 TYR A 790      88.868 135.136 117.947  1.00  0.00           C
ATOM   4689  HD2 TYR A 790      89.051 135.691 117.040  1.00  0.00           H
ATOM   4690  C   TYR A 790      85.417 133.845 116.603  1.00  0.00           C
ATOM   4691  O   TYR A 790      86.168 132.876 116.731  1.00  0.00           O
ATOM   4692  N   GLU A 791      84.094 133.684 116.564  1.00  0.00           N
ATOM   4693  H   GLU A 791      83.500 134.502 116.660  1.00  0.00           H
ATOM   4694  CA  GLU A 791      83.472 132.419 116.163  1.00  0.00           C
ATOM   4695  HA  GLU A 791      84.032 131.602 116.610  1.00  0.00           H
ATOM   4696  CB  GLU A 791      82.021 132.377 116.679  1.00  0.00           C
ATOM   4697 1HB  GLU A 791      82.055 132.603 117.745  1.00  0.00           H
ATOM   4698 2HB  GLU A 791      81.440 133.157 116.199  1.00  0.00           H
ATOM   4699  CG  GLU A 791      81.282 131.039 116.521  1.00  0.00           C
ATOM   4700 1HG  GLU A 791      81.985 130.235 116.731  1.00  0.00           H
ATOM   4701 2HG  GLU A 791      80.510 131.003 117.292  1.00  0.00           H
ATOM   4702  CD  GLU A 791      80.595 130.781 115.166  1.00  0.00           C
ATOM   4703  OE1 GLU A 791      80.424 129.594 114.796  1.00  0.00           O
ATOM   4704  OE2 GLU A 791      80.126 131.720 114.484  1.00  0.00           O
ATOM   4705  C   GLU A 791      83.516 132.262 114.642  1.00  0.00           C
ATOM   4706  O   GLU A 791      84.100 131.317 114.108  1.00  0.00           O
ATOM   4707  N   TYR A 792      82.948 133.232 113.928  1.00  0.00           N
ATOM   4708  H   TYR A 792      82.681 134.083 114.414  1.00  0.00           H
ATOM   4709  CA  TYR A 792      82.448 133.046 112.572  1.00  0.00           C
ATOM   4710  HA  TYR A 792      81.761 132.201 112.585  1.00  0.00           H
ATOM   4711  CB  TYR A 792      81.698 134.320 112.171  1.00  0.00           C
ATOM   4712 1HB  TYR A 792      81.118 134.682 113.020  1.00  0.00           H
ATOM   4713 2HB  TYR A 792      82.420 135.089 111.906  1.00  0.00           H
ATOM   4714  CG  TYR A 792      80.763 134.110 111.019  1.00  0.00           C
ATOM   4715  CD1 TYR A 792      79.450 133.672 111.258  1.00  0.00           C
ATOM   4716  HD1 TYR A 792      79.099 133.578 112.278  1.00  0.00           H
ATOM   4717  CE1 TYR A 792      78.628 133.334 110.179  1.00  0.00           C
ATOM   4718  HE1 TYR A 792      77.638 132.962 110.346  1.00  0.00           H
ATOM   4719  CZ  TYR A 792      79.093 133.472 108.859  1.00  0.00           C
ATOM   4720  OH  TYR A 792      78.320 133.101 107.815  1.00  0.00           O
ATOM   4721  HH  TYR A 792      78.767 133.246 106.984  1.00  0.00           H
ATOM   4722  CE2 TYR A 792      80.389 133.967 108.624  1.00  0.00           C
ATOM   4723  HE2 TYR A 792      80.752 134.082 107.621  1.00  0.00           H
ATOM   4724  CD2 TYR A 792      81.219 134.281 109.702  1.00  0.00           C
ATOM   4725  HD2 TYR A 792      82.227 134.624 109.529  1.00  0.00           H
ATOM   4726  C   TYR A 792      83.531 132.700 111.551  1.00  0.00           C
ATOM   4727  O   TYR A 792      83.284 131.923 110.624  1.00  0.00           O
ATOM   4728  N   PHE A 793      84.740 133.219 111.746  1.00  0.00           N
ATOM   4729  H   PHE A 793      84.879 133.824 112.553  1.00  0.00           H
ATOM   4730  CA  PHE A 793      85.857 133.021 110.829  1.00  0.00           C
ATOM   4731  HA  PHE A 793      85.482 132.492 109.959  1.00  0.00           H
ATOM   4732  CB  PHE A 793      86.362 134.388 110.352  1.00  0.00           C
ATOM   4733 1HB  PHE A 793      86.691 134.964 111.215  1.00  0.00           H
ATOM   4734 2HB  PHE A 793      87.222 134.240 109.703  1.00  0.00           H
ATOM   4735  CG  PHE A 793      85.336 135.193 109.589  1.00  0.00           C
ATOM   4736  CD1 PHE A 793      84.757 136.335 110.168  1.00  0.00           C
ATOM   4737  HD1 PHE A 793      85.047 136.631 111.162  1.00  0.00           H
ATOM   4738  CE1 PHE A 793      83.804 137.080 109.461  1.00  0.00           C
ATOM   4739  HE1 PHE A 793      83.359 137.954 109.913  1.00  0.00           H
ATOM   4740  CZ  PHE A 793      83.420 136.689 108.169  1.00  0.00           C
ATOM   4741  HZ  PHE A 793      82.686 137.264 107.627  1.00  0.00           H
ATOM   4742  CE2 PHE A 793      83.989 135.544 107.591  1.00  0.00           C
ATOM   4743  HE2 PHE A 793      83.688 135.236 106.602  1.00  0.00           H
ATOM   4744  CD2 PHE A 793      84.946 134.801 108.295  1.00  0.00           C
ATOM   4745  HD2 PHE A 793      85.380 133.922 107.849  1.00  0.00           H
ATOM   4746  C   PHE A 793      86.960 132.129 111.408  1.00  0.00           C
ATOM   4747  O   PHE A 793      88.029 132.021 110.806  1.00  0.00           O
ATOM   4748  N   GLN A 794      86.698 131.447 112.531  1.00  0.00           N
ATOM   4749  H   GLN A 794      85.769 131.536 112.934  1.00  0.00           H
ATOM   4750  CA  GLN A 794      87.691 130.605 113.214  1.00  0.00           C
ATOM   4751  HA  GLN A 794      88.552 130.500 112.559  1.00  0.00           H
ATOM   4752  CB  GLN A 794      88.124 131.308 114.508  1.00  0.00           C
ATOM   4753 1HB  GLN A 794      88.437 132.321 114.265  1.00  0.00           H
ATOM   4754 2HB  GLN A 794      87.258 131.351 115.161  1.00  0.00           H
ATOM   4755  CG  GLN A 794      89.269 130.614 115.260  1.00  0.00           C
ATOM   4756 1HG  GLN A 794      88.954 129.610 115.535  1.00  0.00           H
ATOM   4757 2HG  GLN A 794      90.131 130.546 114.600  1.00  0.00           H
ATOM   4758  CD  GLN A 794      89.692 131.332 116.540  1.00  0.00           C
ATOM   4759  OE1 GLN A 794      90.866 131.507 116.830  1.00  0.00           O
ATOM   4760  NE2 GLN A 794      88.758 131.740 117.371  1.00  0.00           N
ATOM   4761 1HE2 GLN A 794      89.037 132.261 118.181  1.00  0.00           H
ATOM   4762 2HE2 GLN A 794      87.779 131.682 117.120  1.00  0.00           H
ATOM   4763  C   GLN A 794      87.193 129.185 113.492  1.00  0.00           C
ATOM   4764  O   GLN A 794      87.968 128.230 113.440  1.00  0.00           O
ATOM   4765  N   VAL A 795      85.893 129.014 113.724  1.00  0.00           N
ATOM   4766  H   VAL A 795      85.320 129.830 113.925  1.00  0.00           H
ATOM   4767  CA  VAL A 795      85.219 127.730 113.556  1.00  0.00           C
ATOM   4768  HA  VAL A 795      85.695 127.019 114.227  1.00  0.00           H
ATOM   4769  CB  VAL A 795      83.740 127.817 113.954  1.00  0.00           C
ATOM   4770  HB  VAL A 795      83.266 128.602 113.370  1.00  0.00           H
ATOM   4771  CG1 VAL A 795      83.002 126.496 113.714  1.00  0.00           C
ATOM   4772 1HG1 VAL A 795      81.958 126.612 114.011  1.00  0.00           H
ATOM   4773 2HG1 VAL A 795      83.031 126.239 112.661  1.00  0.00           H
ATOM   4774 3HG1 VAL A 795      83.455 125.700 114.302  1.00  0.00           H
ATOM   4775  CG2 VAL A 795      83.610 128.127 115.446  1.00  0.00           C
ATOM   4776 1HG2 VAL A 795      82.555 128.189 115.713  1.00  0.00           H
ATOM   4777 2HG2 VAL A 795      84.081 127.343 116.037  1.00  0.00           H
ATOM   4778 3HG2 VAL A 795      84.081 129.082 115.670  1.00  0.00           H
ATOM   4779  C   VAL A 795      85.404 127.254 112.116  1.00  0.00           C
ATOM   4780  O   VAL A 795      84.760 127.751 111.185  1.00  0.00           O
ATOM   4781  N   GLY A 796      86.273 126.257 111.938  1.00  0.00           N
ATOM   4782  H   GLY A 796      86.798 125.947 112.744  1.00  0.00           H
ATOM   4783  CA  GLY A 796      86.634 125.703 110.635  1.00  0.00           C
ATOM   4784 1HA  GLY A 796      87.232 126.429 110.088  1.00  0.00           H
ATOM   4785 2HA  GLY A 796      87.232 124.811 110.801  1.00  0.00           H
ATOM   4786  C   GLY A 796      85.434 125.322 109.773  1.00  0.00           C
ATOM   4787  O   GLY A 796      85.392 125.662 108.593  1.00  0.00           O
ATOM   4788  N   TRP A 797      84.422 124.695 110.384  1.00  0.00           N
ATOM   4789  H   TRP A 797      84.527 124.433 111.352  1.00  0.00           H
ATOM   4790  CA  TRP A 797      83.197 124.294 109.692  1.00  0.00           C
ATOM   4791  HA  TRP A 797      83.493 123.705 108.827  1.00  0.00           H
ATOM   4792  CB  TRP A 797      82.321 123.450 110.627  1.00  0.00           C
ATOM   4793 1HB  TRP A 797      81.893 124.120 111.373  1.00  0.00           H
ATOM   4794 2HB  TRP A 797      81.497 123.051 110.041  1.00  0.00           H
ATOM   4795  CG  TRP A 797      82.921 122.303 111.379  1.00  0.00           C
ATOM   4796  CD1 TRP A 797      82.451 121.840 112.554  1.00  0.00           C
ATOM   4797  HD1 TRP A 797      81.593 122.246 113.081  1.00  0.00           H
ATOM   4798  NE1 TRP A 797      83.194 120.766 112.979  1.00  0.00           N
ATOM   4799  HE1 TRP A 797      82.969 120.212 113.804  1.00  0.00           H
ATOM   4800  CE2 TRP A 797      84.206 120.481 112.097  1.00  0.00           C
ATOM   4801  CZ2 TRP A 797      85.216 119.518 112.095  1.00  0.00           C
ATOM   4802  HZ2 TRP A 797      85.284 118.810 112.902  1.00  0.00           H
ATOM   4803  CH2 TRP A 797      86.129 119.487 111.036  1.00  0.00           C
ATOM   4804  HH2 TRP A 797      86.923 118.758 111.020  1.00  0.00           H
ATOM   4805  CZ3 TRP A 797      86.003 120.407 109.984  1.00  0.00           C
ATOM   4806  HZ3 TRP A 797      86.700 120.372 109.162  1.00  0.00           H
ATOM   4807  CE3 TRP A 797      84.977 121.364 109.988  1.00  0.00           C
ATOM   4808  HE3 TRP A 797      84.899 122.053 109.165  1.00  0.00           H
ATOM   4809  CD2 TRP A 797      84.056 121.441 111.050  1.00  0.00           C
ATOM   4810  C   TRP A 797      82.365 125.477 109.176  1.00  0.00           C
ATOM   4811  O   TRP A 797      81.730 125.378 108.129  1.00  0.00           O
ATOM   4812  N   ASN A 798      82.363 126.592 109.910  1.00  0.00           N
ATOM   4813  H   ASN A 798      82.968 126.633 110.719  1.00  0.00           H
ATOM   4814  CA  ASN A 798      81.581 127.777 109.590  1.00  0.00           C
ATOM   4815  HA  ASN A 798      80.626 127.443 109.185  1.00  0.00           H
ATOM   4816  CB  ASN A 798      81.336 128.579 110.870  1.00  0.00           C
ATOM   4817 1HB  ASN A 798      81.001 127.913 111.661  1.00  0.00           H
ATOM   4818 2HB  ASN A 798      82.259 129.058 111.191  1.00  0.00           H
ATOM   4819  CG  ASN A 798      80.275 129.639 110.662  1.00  0.00           C
ATOM   4820  OD1 ASN A 798      79.088 129.394 110.824  1.00  0.00           O
ATOM   4821  ND2 ASN A 798      80.665 130.844 110.338  1.00  0.00           N
ATOM   4822 1HD2 ASN A 798      79.970 131.556 110.193  1.00  0.00           H
ATOM   4823 2HD2 ASN A 798      81.655 131.057 110.234  1.00  0.00           H
ATOM   4824  C   ASN A 798      82.247 128.653 108.530  1.00  0.00           C
ATOM   4825  O   ASN A 798      81.556 129.151 107.644  1.00  0.00           O
ATOM   4826  N   ILE A 799      83.576 128.806 108.564  1.00  0.00           N
ATOM   4827  H   ILE A 799      84.107 128.454 109.355  1.00  0.00           H
ATOM   4828  CA  ILE A 799      84.266 129.461 107.444  1.00  0.00           C
ATOM   4829  HA  ILE A 799      83.694 130.359 107.220  1.00  0.00           H
ATOM   4830  CB  ILE A 799      85.672 129.937 107.852  1.00  0.00           C
ATOM   4831  HB  ILE A 799      85.559 130.521 108.764  1.00  0.00           H
ATOM   4832  CG2 ILE A 799      86.618 128.784 108.184  1.00  0.00           C
ATOM   4833 1HG2 ILE A 799      87.587 129.175 108.484  1.00  0.00           H
ATOM   4834 2HG2 ILE A 799      86.213 128.220 109.019  1.00  0.00           H
ATOM   4835 3HG2 ILE A 799      86.742 128.136 107.320  1.00  0.00           H
ATOM   4836  CG1 ILE A 799      86.262 130.865 106.774  1.00  0.00           C
ATOM   4837 1HG1 ILE A 799      86.513 130.277 105.893  1.00  0.00           H
ATOM   4838 2HG1 ILE A 799      85.511 131.606 106.498  1.00  0.00           H
ATOM   4839  CD1 ILE A 799      87.517 131.623 107.217  1.00  0.00           C
ATOM   4840 1HD1 ILE A 799      87.863 132.251 106.397  1.00  0.00           H
ATOM   4841 2HD1 ILE A 799      87.289 132.249 108.077  1.00  0.00           H
ATOM   4842 3HD1 ILE A 799      88.310 130.923 107.471  1.00  0.00           H
ATOM   4843  C   ILE A 799      84.231 128.614 106.157  1.00  0.00           C
ATOM   4844  O   ILE A 799      84.034 129.169 105.077  1.00  0.00           O
ATOM   4845  N   PHE A 800      84.333 127.285 106.271  1.00  0.00           N
ATOM   4846  H   PHE A 800      84.580 126.904 107.178  1.00  0.00           H
ATOM   4847  CA  PHE A 800      84.092 126.342 105.172  1.00  0.00           C
ATOM   4848  HA  PHE A 800      84.825 126.525 104.393  1.00  0.00           H
ATOM   4849  CB  PHE A 800      84.300 124.930 105.738  1.00  0.00           C
ATOM   4850 1HB  PHE A 800      85.370 124.766 105.841  1.00  0.00           H
ATOM   4851 2HB  PHE A 800      83.874 124.901 106.736  1.00  0.00           H
ATOM   4852  CG  PHE A 800      83.721 123.750 104.999  1.00  0.00           C
ATOM   4853  CD1 PHE A 800      84.475 123.081 104.017  1.00  0.00           C
ATOM   4854  HD1 PHE A 800      85.432 123.472 103.715  1.00  0.00           H
ATOM   4855  CE1 PHE A 800      83.989 121.898 103.444  1.00  0.00           C
ATOM   4856  HE1 PHE A 800      84.564 121.387 102.687  1.00  0.00           H
ATOM   4857  CZ  PHE A 800      82.752 121.374 103.852  1.00  0.00           C
ATOM   4858  HZ  PHE A 800      82.384 120.457 103.429  1.00  0.00           H
ATOM   4859  CE2 PHE A 800      81.990 122.051 104.816  1.00  0.00           C
ATOM   4860  HE2 PHE A 800      81.033 121.657 105.118  1.00  0.00           H
ATOM   4861  CD2 PHE A 800      82.474 123.231 105.389  1.00  0.00           C
ATOM   4862  HD2 PHE A 800      81.891 123.737 106.142  1.00  0.00           H
ATOM   4863  C   PHE A 800      82.712 126.533 104.525  1.00  0.00           C
ATOM   4864  O   PHE A 800      82.607 126.730 103.310  1.00  0.00           O
ATOM   4865  N   ASP A 801      81.671 126.552 105.363  1.00  0.00           N
ATOM   4866  H   ASP A 801      81.836 126.338 106.341  1.00  0.00           H
ATOM   4867  CA  ASP A 801      80.298 126.826 104.949  1.00  0.00           C
ATOM   4868  HA  ASP A 801      79.996 126.048 104.252  1.00  0.00           H
ATOM   4869  CB  ASP A 801      79.388 126.769 106.183  1.00  0.00           C
ATOM   4870 1HB  ASP A 801      79.510 125.791 106.643  1.00  0.00           H
ATOM   4871 2HB  ASP A 801      79.713 127.520 106.897  1.00  0.00           H
ATOM   4872  CG  ASP A 801      77.906 126.991 105.889  1.00  0.00           C
ATOM   4873  OD1 ASP A 801      77.542 128.071 105.376  1.00  0.00           O
ATOM   4874  OD2 ASP A 801      77.097 126.073 106.167  1.00  0.00           O
ATOM   4875  C   ASP A 801      80.183 128.165 104.212  1.00  0.00           C
ATOM   4876  O   ASP A 801      79.721 128.171 103.076  1.00  0.00           O
ATOM   4877  N   SER A 802      80.669 129.264 104.804  1.00  0.00           N
ATOM   4878  H   SER A 802      81.103 129.164 105.718  1.00  0.00           H
ATOM   4879  CA  SER A 802      80.487 130.610 104.246  1.00  0.00           C
ATOM   4880  HA  SER A 802      79.428 130.706 104.021  1.00  0.00           H
ATOM   4881  CB  SER A 802      80.875 131.676 105.279  1.00  0.00           C
ATOM   4882 1HB  SER A 802      80.547 131.358 106.267  1.00  0.00           H
ATOM   4883 2HB  SER A 802      81.959 131.784 105.297  1.00  0.00           H
ATOM   4884  OG  SER A 802      80.284 132.934 105.014  1.00  0.00           O
ATOM   4885  HG  SER A 802      80.601 133.563 105.661  1.00  0.00           H
ATOM   4886  C   SER A 802      81.255 130.822 102.934  1.00  0.00           C
ATOM   4887  O   SER A 802      80.800 131.543 102.044  1.00  0.00           O
ATOM   4888  N   LEU A 803      82.402 130.153 102.764  1.00  0.00           N
ATOM   4889  H   LEU A 803      82.774 129.632 103.554  1.00  0.00           H
ATOM   4890  CA  LEU A 803      83.138 130.119 101.502  1.00  0.00           C
ATOM   4891  HA  LEU A 803      83.283 131.143 101.173  1.00  0.00           H
ATOM   4892  CB  LEU A 803      84.502 129.472 101.785  1.00  0.00           C
ATOM   4893 1HB  LEU A 803      85.010 130.056 102.551  1.00  0.00           H
ATOM   4894 2HB  LEU A 803      84.333 128.470 102.179  1.00  0.00           H
ATOM   4895  CG  LEU A 803      85.435 129.349 100.577  1.00  0.00           C
ATOM   4896  HG  LEU A 803      84.933 128.785  99.794  1.00  0.00           H
ATOM   4897  CD1 LEU A 803      85.841 130.706 100.019  1.00  0.00           C
ATOM   4898 1HD1 LEU A 803      86.495 130.560  99.160  1.00  0.00           H
ATOM   4899 2HD1 LEU A 803      84.951 131.240  99.689  1.00  0.00           H
ATOM   4900 3HD1 LEU A 803      86.360 131.284 100.781  1.00  0.00           H
ATOM   4901  CD2 LEU A 803      86.702 128.605 100.996  1.00  0.00           C
ATOM   4902 1HD2 LEU A 803      87.369 128.505 100.141  1.00  0.00           H
ATOM   4903 2HD2 LEU A 803      87.212 129.150 101.791  1.00  0.00           H
ATOM   4904 3HD2 LEU A 803      86.439 127.609 101.354  1.00  0.00           H
ATOM   4905  C   LEU A 803      82.361 129.381 100.396  1.00  0.00           C
ATOM   4906  O   LEU A 803      82.176 129.908  99.286  1.00  0.00           O
ATOM   4907  N   ILE A 804      81.888 128.170 100.720  1.00  0.00           N
ATOM   4908  H   ILE A 804      82.068 127.817 101.660  1.00  0.00           H
ATOM   4909  CA  ILE A 804      81.091 127.344  99.803  1.00  0.00           C
ATOM   4910  HA  ILE A 804      81.697 127.143  98.926  1.00  0.00           H
ATOM   4911  CB  ILE A 804      80.760 125.994 100.483  1.00  0.00           C
ATOM   4912  HB  ILE A 804      80.427 126.183 101.502  1.00  0.00           H
ATOM   4913  CG2 ILE A 804      79.640 125.234  99.766  1.00  0.00           C
ATOM   4914 1HG2 ILE A 804      79.435 124.300 100.281  1.00  0.00           H
ATOM   4915 2HG2 ILE A 804      78.728 125.826  99.783  1.00  0.00           H
ATOM   4916 3HG2 ILE A 804      79.934 125.026  98.738  1.00  0.00           H
ATOM   4917  CG1 ILE A 804      82.028 125.116 100.517  1.00  0.00           C
ATOM   4918 1HG1 ILE A 804      82.278 124.814  99.501  1.00  0.00           H
ATOM   4919 2HG1 ILE A 804      82.858 125.701 100.910  1.00  0.00           H
ATOM   4920  CD1 ILE A 804      81.913 123.853 101.374  1.00  0.00           C
ATOM   4921 1HD1 ILE A 804      82.855 123.309 101.329  1.00  0.00           H
ATOM   4922 2HD1 ILE A 804      81.703 124.125 102.407  1.00  0.00           H
ATOM   4923 3HD1 ILE A 804      81.128 123.205 100.993  1.00  0.00           H
ATOM   4924  C   ILE A 804      79.850 128.109  99.317  1.00  0.00           C
ATOM   4925  O   ILE A 804      79.557 128.163  98.110  1.00  0.00           O
ATOM   4926  N   VAL A 805      79.164 128.753 100.262  1.00  0.00           N
ATOM   4927  H   VAL A 805      79.468 128.622 101.228  1.00  0.00           H
ATOM   4928  CA  VAL A 805      78.018 129.622 100.037  1.00  0.00           C
ATOM   4929  HA  VAL A 805      77.270 129.027  99.522  1.00  0.00           H
ATOM   4930  CB  VAL A 805      77.418 130.129 101.361  1.00  0.00           C
ATOM   4931  HB  VAL A 805      78.226 130.506 101.983  1.00  0.00           H
ATOM   4932  CG1 VAL A 805      76.391 131.250 101.173  1.00  0.00           C
ATOM   4933 1HG1 VAL A 805      76.006 131.567 102.141  1.00  0.00           H
ATOM   4934 2HG1 VAL A 805      76.855 132.112 100.702  1.00  0.00           H
ATOM   4935 3HG1 VAL A 805      75.571 130.903 100.552  1.00  0.00           H
ATOM   4936  CG2 VAL A 805      76.687 128.997 102.086  1.00  0.00           C
ATOM   4937 1HG2 VAL A 805      76.282 129.370 103.027  1.00  0.00           H
ATOM   4938 2HG2 VAL A 805      75.879 128.618 101.465  1.00  0.00           H
ATOM   4939 3HG2 VAL A 805      77.384 128.194 102.306  1.00  0.00           H
ATOM   4940  C   VAL A 805      78.362 130.797  99.140  1.00  0.00           C
ATOM   4941  O   VAL A 805      77.608 131.019  98.199  1.00  0.00           O
ATOM   4942  N   THR A 806      79.452 131.541  99.364  1.00  0.00           N
ATOM   4943  H   THR A 806      80.068 131.323 100.143  1.00  0.00           H
ATOM   4944  CA  THR A 806      79.682 132.750  98.555  1.00  0.00           C
ATOM   4945  HA  THR A 806      78.717 133.246  98.486  1.00  0.00           H
ATOM   4946  CB  THR A 806      80.638 133.753  99.213  1.00  0.00           C
ATOM   4947  HB  THR A 806      80.395 133.786 100.271  1.00  0.00           H
ATOM   4948  CG2 THR A 806      82.120 133.425  99.069  1.00  0.00           C
ATOM   4949 1HG2 THR A 806      82.707 134.181  99.586  1.00  0.00           H
ATOM   4950 2HG2 THR A 806      82.321 132.458  99.520  1.00  0.00           H
ATOM   4951 3HG2 THR A 806      82.403 133.406  98.018  1.00  0.00           H
ATOM   4952  OG1 THR A 806      80.444 135.044  98.679  1.00  0.00           O
ATOM   4953  HG1 THR A 806      81.076 135.639  99.089  1.00  0.00           H
ATOM   4954  C   THR A 806      80.085 132.439  97.120  1.00  0.00           C
ATOM   4955  O   THR A 806      79.635 133.139  96.215  1.00  0.00           O
ATOM   4956  N   LEU A 807      80.847 131.358  96.881  1.00  0.00           N
ATOM   4957  H   LEU A 807      81.222 130.823  97.658  1.00  0.00           H
ATOM   4958  CA  LEU A 807      81.109 130.919  95.510  1.00  0.00           C
ATOM   4959  HA  LEU A 807      81.487 131.767  94.941  1.00  0.00           H
ATOM   4960  CB  LEU A 807      82.198 129.839  95.524  1.00  0.00           C
ATOM   4961 1HB  LEU A 807      83.095 130.293  95.940  1.00  0.00           H
ATOM   4962 2HB  LEU A 807      81.881 129.036  96.187  1.00  0.00           H
ATOM   4963  CG  LEU A 807      82.562 129.208  94.173  1.00  0.00           C
ATOM   4964  HG  LEU A 807      81.768 128.513  93.904  1.00  0.00           H
ATOM   4965  CD1 LEU A 807      82.735 130.187  93.021  1.00  0.00           C
ATOM   4966 1HD1 LEU A 807      82.985 129.640  92.114  1.00  0.00           H
ATOM   4967 2HD1 LEU A 807      81.805 130.721  92.856  1.00  0.00           H
ATOM   4968 3HD1 LEU A 807      83.526 130.901  93.249  1.00  0.00           H
ATOM   4969  CD2 LEU A 807      83.888 128.464  94.317  1.00  0.00           C
ATOM   4970 1HD2 LEU A 807      84.167 128.011  93.368  1.00  0.00           H
ATOM   4971 2HD2 LEU A 807      84.675 129.159  94.611  1.00  0.00           H
ATOM   4972 3HD2 LEU A 807      83.799 127.689  95.076  1.00  0.00           H
ATOM   4973  C   LEU A 807      79.803 130.496  94.836  1.00  0.00           C
ATOM   4974  O   LEU A 807      79.404 131.142  93.860  1.00  0.00           O
ATOM   4975  N   SER A 808      79.116 129.488  95.413  1.00  0.00           N
ATOM   4976  H   SER A 808      79.518 129.060  96.243  1.00  0.00           H
ATOM   4977  CA  SER A 808      77.824 128.987  94.913  1.00  0.00           C
[truncated: 902,845 more chars]
